# Supplementary material for: Risk factors for psychiatric symptoms in patients with long COVID: A systematic review
Source: PLoS One. 2023 Apr 7;18(4):e0284075. doi: 10.1371/journal.pone.0284075 (PMC10081737; doi:10.1371/journal.pone.0284075)
Supplement: S1 File — (XLSX) [file pone.0284075.s003.xlsx]

## Sheet: Scopus - 685
Authors	Author(s) ID	Title	Year	Source title	DOI	Link	Abstract	PubMed ID	Document Type	Source
Stengel A., Malek N., Zipfel S., Goepel S.	6506186175;6701536363;7004510924;56329328500;	Long Haulers—What Is the Evidence for Post-COVID Fatigue?	2021	Frontiers in Psychiatry	10.3389/fpsyt.2021.677934	https://www.scopus.com/inward/record.uri?eid=2-s2.0-85107371192&doi=10.3389%2ffpsyt.2021.677934&partnerID=40&md5=081922d3519db80c3619c507189ec9d5	[No abstract available]		Article	Scopus
Mitrani M.I., Bellio M.A., Meglin A., Khan A., Xu X., Haskell G., Arango A., Shapiro G.C.	57222621926;57192658957;57278285100;57261686000;57261982400;57222627711;57222619497;57222622805;	Treatment of a COVID-19 long hauler with an amniotic fluid-derived extracellular vesicle biologic	2021	Respiratory Medicine Case Reports	10.1016/j.rmcr.2021.101502	https://www.scopus.com/inward/record.uri?eid=2-s2.0-85115962233&doi=10.1016%2fj.rmcr.2021.101502&partnerID=40&md5=f71a986d6e58fc9024e9777d9063fd97	Post-COVID-19 infection symptoms such as mental fog, tachycardia, and extreme fatigue are just a few of the symptoms wreaking havoc on patients’ lives. Patients with long-term symptoms following COVID-19 are being called long haulers. To date, long haulers are receiving little to no guidance from physicians on their lingering COVID-19 symptoms with limited treatment options available. Zofin is an…		Article	Scopus
Thompson C.M., Rhidenour K.B., Blackburn K.G., Barrett A.K., Babu S.	49964619400;57197827649;55700197700;55616629800;57226423773;	Using crowdsourced medicine to manage uncertainty on Reddit: The case of COVID-19 long-haulers	2021	Patient Education and Counseling	10.1016/j.pec.2021.07.011	https://www.scopus.com/inward/record.uri?eid=2-s2.0-85111475981&doi=10.1016%2fj.pec.2021.07.011&partnerID=40&md5=4c6e15dee1b7f5ef0e977a85c5039c03	Objective: Causes of and treatments for long-COVID syndrome remain unknown. Drawing on uncertainty management theory (UMT), this study elucidates the communicative nature of crowdsourced medicine as a means by which COVID “long-haulers” respond to their poorly understood illness. Methods: 31,892 posts on the long-haulers subreddit (r/covidlonghaulers) were analyzed, starting with its creation dat…		Article	Scopus
Elanwar R., Hussein M., Magdy R., Eid R.A., Yassien A., Abdelsattar A.S., Alsharaway L.A., Fathy W., Hassan A., Kamal Y.S.	57225111448;57198171071;57208555781;57225103941;57225110181;57225093961;57225095242;57220083058;55618204400;57225123128;	Physical and mental fatigue in subjects recovered from covid-19 infection: A case–control study	2021	Neuropsychiatric Disease and Treatment	10.2147/NDT.S317027	https://www.scopus.com/inward/record.uri?eid=2-s2.0-85109176150&doi=10.2147%2fNDT.S317027&partnerID=40&md5=5a724dab3d96172d9e28c798c5739d67	Purpose: Much effort has been directed toward studying COVID-19 symptoms; how-ever, the post–COVID-19 phase remains mysterious. The aim of this work was to conduct a clinical and neurophysiological evaluation of physical and mental fatigue in COVID-19 long-haulers and to study whether markers of COVID-19 severity are able to predict the likelihood of developing postinfectious fatigue syndrome (PI…		Article	Scopus
Fernández-De-las-peñas C., Palacios-Ceña D., Gómez-Mayordomo V., Cuadrado M.L., Florencio L.L.	8606836600;57195768598;57200545375;7005349795;36126300000;	Defining post-covid symptoms (Post-acute covid, long covid, persistent post-covid): An integrative classification	2021	International Journal of Environmental Research and Public Health	10.3390/ijerph18052621	https://www.scopus.com/inward/record.uri?eid=2-s2.0-85101966099&doi=10.3390%2fijerph18052621&partnerID=40&md5=f2e35cafb2bcc58a7f9c0157892eaba5	The pandemic of the coronavirus disease 2019 (COVID-19) has provoked a second pan-demic, the “long-haulers”, i.e., individuals presenting with post-COVID symptoms. We propose that to determine the presence of post-COVID symptoms, symptoms should appear after the diagnosis of SARS-CoV-2 infection; however, this situation has some problems due to the fact that not all people infected by SARS-CoV-2 …	33807869	Article	Scopus
Horwitz R., Maizes V.	7102347993;6603078011;	Integrative Medicine and the Long Hauler Syndrome—We Meet Again	2021	American Journal of Medicine	10.1016/j.amjmed.2020.12.007	https://www.scopus.com/inward/record.uri?eid=2-s2.0-85099921938&doi=10.1016%2fj.amjmed.2020.12.007&partnerID=40&md5=469fd6717796caa84cc2736b0291ef8b	[No abstract available]	33387457	Editorial	Scopus
Baig A.M.	56008810600;	Chronic COVID syndrome: Need for an appropriate medical terminology for long-COVID and COVID long-haulers	2021	Journal of Medical Virology	10.1002/jmv.26624	https://www.scopus.com/inward/record.uri?eid=2-s2.0-85097749829&doi=10.1002%2fjmv.26624&partnerID=40&md5=77cd87ecb212addff0e0ef03ca007fe5	[No abstract available]	33095459	Note	Scopus
Scherlinger M., Felten R., Gallais F., Nazon C., Chatelus E., Pijnenburg L., Mengin A., Gras A., Vidailhet P., Arnould-Michel R., Bibi-Triki S., Carapito R., Trouillet-Assant S., Perret M., Belot A., Bahram S., Arnaud L., Gottenberg J.-E., Fafi-Kremer S., Sibilia J.	57189518699;56270626500;57195266536;57217737020;16041206400;57195549252;57205640928;57218328382;6505907926;57223884536;56380598300;8597841500;55700008800;7006546747;24334218700;35394150000;35316932300;6602292736;57195326940;7006703279;	Refining “Long-COVID” by a Prospective Multimodal Evaluation of Patients with Long-Term Symptoms Attributed to SARS-CoV-2 Infection	2021	Infectious Diseases and Therapy	10.1007/s40121-021-00484-w	https://www.scopus.com/inward/record.uri?eid=2-s2.0-85110501060&doi=10.1007%2fs40121-021-00484-w&partnerID=40&md5=17763e3ef861ea7c44c4a1ce726dc256	Introduction: COVID-19 long-haulers, also decribed as having “long-COVID” or post-acute COVID-19 syndrome, represent 10% of COVID-19 patients and remain understudied. Methods: In this prospective study, we recruited 30 consecutive patients seeking medical help for persistent symptoms (> 30 days) attributed to COVID-19. All reported a viral illness compatible with COVID-19. The patients underwent …		Article	Scopus
Scordo K.A., Richmond M.M., Munro N.	56730653200;56464772500;12783920900;	Post COVID-19 Syndrome: Theoretical Basis, Identification, and Management	2021	AACN Advanced Critical Care	10.4037/AACNACC2021492	https://www.scopus.com/inward/record.uri?eid=2-s2.0-85107522367&doi=10.4037%2fAACNACC2021492&partnerID=40&md5=99bb91446086247787b9323455d29dcc	As COVID-19 continues to spread, with the United States surpassing 29 million cases, health care workers are beginning to see patients who have been infected with SARSCoV-2 return seeking treatment for its longerterm physical and mental effects. The term long-haulers is used to identify patients who have not fully recovered from the illness after weeks or months. Although the acute symptoms of CO…	33942071	Article	Scopus
Lagadinou M., Kostopoulou E., Karatza A., Marangos M., Gkentzi D.	37008406400;55427139200;6602573779;6603903041;36458481800;	The prolonged effects of COVID-19. A new “threat”?	2021	European Review for Medical and Pharmacological Sciences	10.26355/eurrev_202107_26253	https://www.scopus.com/inward/record.uri?eid=2-s2.0-85110317144&doi=10.26355%2feurrev_202107_26253&partnerID=40&md5=42818a2d934ea0f072e5ba50165083c6	Coronavirus 'long-haulers” currentlyrepresent a significant public health concern. Recent reports suggest that persistent effects of COVID-19, such as fatigue, dyspnea, chest pain, anxiety, depression, arthralgia, may last for months and lead to a decline in quality of life. Risk factors for long COVID are still not very well understood. Survivors suffer from ongoing symptoms. This new entity hig…	34286502	Review	Scopus
Ahmad M.S., Shaik R.A., Ahmad R.K., Yusuf M., Khan M., Almutairi A.B., Alghuyaythat W.K.Z., Almutairi S.B.	57214730336;57220004742;57217563982;57196652188;57226034065;57224183804;57224201238;57217178591;	“LONG COVID”: An insight	2021	European Review for Medical and Pharmacological Sciences	10.26355/eurrev_202109_26669	https://www.scopus.com/inward/record.uri?eid=2-s2.0-85114768716&doi=10.26355%2feurrev_202109_26669&partnerID=40&md5=d589c6479ee82e50881560030f167895	We aimed this systematic review to analyze and review the currently available published literature related to long COVID, understanding its pattern, and predicting the long-term effects on survivors. We thoroughly searched the databases for relevant articles till May 2021. The research articles that met our inclusion and exclusion criteria were assessed and reviewed by two independent researchers…		Article	Scopus
Siegelman J.N.	11839490600;	Reflections of a COVID-19 Long Hauler	2020	JAMA - Journal of the American Medical Association	10.1001/jama.2020.22130	https://www.scopus.com/inward/record.uri?eid=2-s2.0-85096086702&doi=10.1001%2fjama.2020.22130&partnerID=40&md5=7c3cd348a7d6c282aefa8952a7f76244	[No abstract available]	33175108	Note	Scopus
Vehar S., Boushra M., Ntiamoah P., Biehl M.	57223218990;57206271010;57217537228;54583139900;	Post-acute sequelae of SARS-CoV-2 infection: Caring for the ‘long-haulers’	2021	Cleveland Clinic Journal of Medicine	10.3949/ccjm.88a.21010	https://www.scopus.com/inward/record.uri?eid=2-s2.0-85105325976&doi=10.3949%2fccjm.88a.21010&partnerID=40&md5=179502233c858e6231c8bed5a043d918	An estimated 10% of COVID-19 survivors continue to experience symptoms several weeks to months after the appearance of initial symptoms, a condition termed postacute sequelae of SARS-CoV-2 infection (PASC). These patients, also called “long-haulers,” most commonly report protracted symptoms of fatigue, cough, dyspnea, chest tightness, diffi culty concentrating, arthralgia, olfactory dysfunction, …	33941600	Article	Scopus
Ramakrishnan R.K., Kashour T., Hamid Q., Halwani R., Tleyjeh I.M.	57193856100;6507035623;57222282244;15065354400;8525790600;	Unraveling the Mystery Surrounding Post-Acute Sequelae of COVID-19	2021	Frontiers in Immunology	10.3389/fimmu.2021.686029	https://www.scopus.com/inward/record.uri?eid=2-s2.0-85110147377&doi=10.3389%2ffimmu.2021.686029&partnerID=40&md5=7adea161fc22554db56cf5b3b9f7f41d	More than one year since its emergence, corona virus disease 2019 (COVID-19) is still looming large with a paucity of treatment options. To add to this burden, a sizeable subset of patients who have recovered from acute COVID-19 infection have reported lingering symptoms, leading to significant disability and impairment of their daily life activities. These patients are considered to suffer from …	34276671	Review	Scopus
Patil S., Rajanikanth K.	57225810068;57189599667;	The emergence of long haul-continuing typical covid-19 symptoms long after infection	2020	International Journal of Research in Pharmaceutical Sciences	10.26452/ijrps.v11iSPL1.4201	https://www.scopus.com/inward/record.uri?eid=2-s2.0-85105828793&doi=10.26452%2fijrps.v11iSPL1.4201&partnerID=40&md5=cc3a7fda87aad8fae56cee269fb938e3	Since December 2019 COVID-19 pandemic have affected the whole world and due to this, there is a rapid increase in demand of health care system of global communities. Coronavirus, so called COVID-19, is causing a flu-like common cold and many people come back to normal healthy life without any side effects. While in other case, people who have survived mild covid-19 infections are facing health is…		Review	Scopus
Schmidt C.	57169374900;	Publisher Correction: COVID-19 long haulers (Nature Biotechnology, (2021), 39, 8, (908-913), 10.1038/s41587-021-00984-7)	2021	Nature Biotechnology	10.1038/s41587-021-01022-2	https://www.scopus.com/inward/record.uri?eid=2-s2.0-85111651354&doi=10.1038%2fs41587-021-01022-2&partnerID=40&md5=1336dbbf5c42136e3240735997fe5369	In this article an interviewee was identified as Dennis Charney, a neurologist at Mount Sinai. Dennis Charney is a psychiatrist at Mount Sinai. However, the interviewee was Alexander Charney, another psychiatrist at Mount Sinai. The error has been corrected in the print, PDF and HTML versions of the article. © The Author(s), under exclusive licence to Springer Nature America, Inc. 2021.	34312501	Erratum	Scopus
Akbarialiabad H., Taghrir M.H., Abdollahi A., Ghahramani N., Kumar M., Paydar S., Razani B., Mwangi J., Asadi-Pooya A.A., Malekmakan L., Bastani B.	57216353984;57216339729;57226416583;6701792198;21739940700;34873170200;57219138331;57226419834;6603453399;13406828600;7006162125;	Long COVID, a comprehensive systematic scoping review	2021	Infection	10.1007/s15010-021-01666-x	https://www.scopus.com/inward/record.uri?eid=2-s2.0-85111507145&doi=10.1007%2fs15010-021-01666-x&partnerID=40&md5=5330eee4671227212ff56657bcce9966	Purpose: To find out what is known from literature about Long COVID until January 30, 2021. Methods: We undertook a four-step search with no language restriction. A preliminary search was made to identify the keywords. A search strategy of all electronic databases resulted in 66 eligible studies. A forward and backward search of the references and citations resulted in additional 54 publications.…		Review	Scopus
Graham E.L., Clark J.R., Orban Z.S., Lim P.H., Szymanski A.L., Taylor C., DiBiase R.M., Jia D.T., Balabanov R., Ho S.U., Batra A., Liotta E.M., Koralnik I.J.	57215140492;57218758665;57211868615;57201004995;57222608344;57222605111;57208632011;57222603765;6602622864;57222603787;22633412900;55279423100;7003930241;	Persistent neurologic symptoms and cognitive dysfunction in non-hospitalized Covid-19 “long haulers”	2021	Annals of Clinical and Translational Neurology	10.1002/acn3.51350	https://www.scopus.com/inward/record.uri?eid=2-s2.0-85103427634&doi=10.1002%2facn3.51350&partnerID=40&md5=c82dd3c3c23417f82581c62008c70f94	Objective: Most SARS-CoV-2-infected individuals never require hospitalization. However, some develop prolonged symptoms. We sought to characterize the spectrum of neurologic manifestations in non-hospitalized Covid-19 “long haulers”. Methods: This is a prospective study of the first 100 consecutive patients (50 SARS-CoV-2 laboratory-positive (SARS-CoV-2+) and 50 laboratory-negative (SARS-CoV-2-) …	33755344	Article	Scopus
Callard F., Perego E.	57204348531;55639375100;	How and why patients made Long Covid	2021	Social Science and Medicine	10.1016/j.socscimed.2020.113426	https://www.scopus.com/inward/record.uri?eid=2-s2.0-85096021618&doi=10.1016%2fj.socscimed.2020.113426&partnerID=40&md5=ad836be5f458f0f71c943f1f917225e0	Patients collectively made Long Covid – and cognate term ‘Long-haul Covid’ – in the first months of the pandemic. Patients, many with initially ‘mild’ illness, used various kinds of evidence and advocacy to demonstrate a longer, more complex course of illness than laid out in initial reports from Wuhan. Long Covid has a strong claim to be the first illness created through patients finding one ano…	33199035	Article	Scopus
Stefano G.B.	35473011800;	Historical insight into infections and disorders associated with neurological and psychiatric sequelae similar to long COVID	2021	Medical Science Monitor	10.12659/MSM.931447	https://www.scopus.com/inward/record.uri?eid=2-s2.0-85102160698&doi=10.12659%2fMSM.931447&partnerID=40&md5=422136434ef30b9952abc6031d91db81	Long-term sequelae of coronavirus disease 2019 (COVID-19) due to infection with severe acute respiratory syndrome coronavirus 2 (SARS-CoV-2) are now recognized. However, there is still a lack of consensus regarding the terminology for this emerging chronic clinical syndrome, which includes long COVID, chronic COVID syndrome, post-COVID-19 syndrome, post-acute COVID-19, and long-hauler COVID-19. I…	33633106	Review	Scopus
Lam G.Y., Befus A.D., Damant R.W., Ferrara G., Fuhr D.P., Stickland M.K., Varughese R.A., Wong E.Y., Smith M.P.	25632329800;7005269622;56868770000;57226732722;54683870700;7005492672;57189729498;57226732241;50263030200;	Exertional intolerance and dyspnea with preserved lung function: an emerging long COVID phenotype?	2021	Respiratory Research	10.1186/s12931-021-01814-9	https://www.scopus.com/inward/record.uri?eid=2-s2.0-85112486373&doi=10.1186%2fs12931-021-01814-9&partnerID=40&md5=e82f0cb4955755ce02bb5be2c3d95c7f	The COVID-19 pandemic has resulted in significant acute morbidity and mortality worldwide. There is now a growing recognition of the longer-term sequelae of this infection, termed “long COVID”. However, little is known about this condition. Here, we describe a distinct phenotype seen in a subset of patients with long COVID who have reduced exercise tolerance as measured by the 6 min walk test. Th…	34362372	Letter	Scopus
Iwu C.J., Iwu C.D., Wiysonge C.S.	56904084900;57204657478;57216802041;	The occurrence of long COVID: A rapid review	2021	Pan African Medical Journal	10.11604/pamj.2021.38.65.27366	https://www.scopus.com/inward/record.uri?eid=2-s2.0-85102741674&doi=10.11604%2fpamj.2021.38.65.27366&partnerID=40&md5=b0b06c4e0c25a4912ba9b0a9cd2ca333	The long-term effects of the severe acute respiratory syndrome (SARS) coronavirus 2 (SARS-CoV-2) are not well understood. This rapid review was aimed at synthesizing evidence on the long-term effects of the SARS-CoV-2 infection among survivors. We considered both randomised controlled trials and non-randomised studies eligible for inclusion in this review. The following databases were searched: P…	33889231	Review	Scopus
Sarkar I., Sen G., Bhattyachariya M., Bhattacharyya S., Sen A.	56581651600;23490628400;57222659958;57211925181;57202265770;	In silico inquest reveals the efficacy of Cannabis in the treatment of post-Covid-19 related neurodegeneration	2021	Journal of Biomolecular Structure and Dynamics	10.1080/07391102.2021.1905556	https://www.scopus.com/inward/record.uri?eid=2-s2.0-85103628621&doi=10.1080%2f07391102.2021.1905556&partnerID=40&md5=5c9050a7978a4288f835e4597e14e4ad	Coronavirus (SARS-CoV-2), the causative agent of the Covid-19 pandemic has proved itself as the deadliest pathogen. A major portion of the population has become susceptible to this strain. Scientists are pushing their limits to formulate a vaccine against Covid-19 with the least side effects. Although the recent discoveries of vaccines have shown some relief from the covid infection rate, however…		Article	Scopus
Johnson C.C., Aldea M.A.	57210143216;11540145500;	Impact of the COVID-19 pandemic on mental health: Potentially vulnerable groups and comorbidities	2021	Journal of Emergency Management	10.5055/JEM.0604	https://www.scopus.com/inward/record.uri?eid=2-s2.0-85114355623&doi=10.5055%2fJEM.0604&partnerID=40&md5=a4f27b9a885d9990c4bac3a2157a80ee	The coronavirus 2019 (COVID-19) pandemic is an unprecedented emergency situation with significant stressors causing adverse impacts on mental health across the globe. Certain individuals are potentially more vulnerable during the outbreak, in particular those with medical vulnerabilities to COVID-19, eg, elderly, living with chronic illnesses, as well as individuals with pre-existing mental healt…		Article	Scopus
Nalbandian A., Sehgal K., Gupta A., Madhavan M.V., McGroder C., Stevens J.S., Cook J.R., Nordvig A.S., Shalev D., Sehrawat T.S., Ahluwalia N., Bikdeli B., Dietz D., Der-Nigoghossian C., Liyanage-Don N., Rosner G.F., Bernstein E.J., Mohan S., Beckley A.A., Seres D.S., Choueiri T.K., Uriel N., Ausiello J.C., Accili D., Freedberg D.E., Baldwin M., Schwartz A., Brodie D., Garcia C.K., Elkind M.S.V., …	57217186451;55801044700;56555512000;55841163900;57222550154;57204470598;57222556493;55428486900;57093609500;57190565196;57217857795;22933802500;57218287661;57032673800;55976281100;55158275400;39060943300;14120128300;57222549642;6701512205;34569053700;57225773132;57193882840;57204256721;55514779800;36027885900;24604437700;8333064800;7401486381;55382767800;7102927669;19641646600;26643078900;5721883…	Post-acute COVID-19 syndrome	2021	Nature Medicine	10.1038/s41591-021-01283-z	https://www.scopus.com/inward/record.uri?eid=2-s2.0-85103203185&doi=10.1038%2fs41591-021-01283-z&partnerID=40&md5=421066135ac4a4f38968529fa187b463	Severe acute respiratory syndrome coronavirus 2 (SARS-CoV-2) is the pathogen responsible for the coronavirus disease 2019 (COVID-19) pandemic, which has resulted in global healthcare crises and strained health resources. As the population of patients recovering from COVID-19 grows, it is paramount to establish an understanding of the healthcare issues surrounding them. COVID-19 is now recognized …	33753937	Review	Scopus
Morse J.M., Kent-Marvick J., Barry L.A., Harvey J., Okang E.N., Rudd E.A., Wang C.-Y., Williams M.R.	7202712626;57219022045;57222636594;57222639005;57222635269;57222631173;57222635651;57222633073;	Developing the Resilience Framework for Nursing and Healthcare	2021	Global Qualitative Nursing Research	10.1177/23333936211005475	https://www.scopus.com/inward/record.uri?eid=2-s2.0-85103548812&doi=10.1177%2f23333936211005475&partnerID=40&md5=3cef0a1e17dd2e1657bd7d749cb4e3f5	Despite four decades of resilience research, resilience remains a poor fit for practice as a scientific construct. Using the literature, we explored the concepts attributed to the development of resilience, identifying those that mitigate symptoms of distress caused by adversity and facilitate coping in seven classes of illness: transplants, cancer, mental illness, episodic illness, chronic and p…		Article	Scopus
Ganesh R., Ghosh A.K., Nyman M.A., Croghan I.T., Grach S.L., Anstine C.V., Salonen B.R., Hurt R.T.	57217001147;57196709210;36884831700;7003386906;57222169644;57190343018;57191168692;57226054527;	PROMIS Scales for Assessment of Persistent Post-COVID Symptoms: A Cross Sectional Study	2021	Journal of Primary Care and Community Health	10.1177/21501327211030413	https://www.scopus.com/inward/record.uri?eid=2-s2.0-85109387773&doi=10.1177%2f21501327211030413&partnerID=40&md5=2b8c7cfff3c5d0be0c1eddd2d525ca9d	Objective: Persistent post-COVID symptoms are estimated to occur in up to 10% of patients who have had COVID-19. These lingering symptoms may persist for weeks to months after resolution of the acute illness. This study aimed to add insight into our understanding of certain post-acute conditions and clinical findings. The primary purpose was to determine the persistent post COVID impairments prev…	34231395	Article	Scopus
Sher L.	7102003907;	Post-COVID syndrome and suicide risk	2021	QJM : monthly journal of the Association of Physicians	10.1093/qjmed/hcab007	https://www.scopus.com/inward/record.uri?eid=2-s2.0-85105835667&doi=10.1093%2fqjmed%2fhcab007&partnerID=40&md5=21a4f70775049819b8a6e2ab3269d1a5	A significant number of coronavirus disease SARS-CoV-2 (COVID-19) patients continue to have symptoms related to COVID-19 after the acute phase of illness. This post-COVID condition is sometimes called 'post-COVID syndrome', 'long COVID' or 'post-acute COVID-19'. Persistent psychiatric symptoms among COVID-19 survivors such as depression, anxiety, post-traumatic symptoms and cognitive impairment m…	33486531	Article	Scopus
Frontera J.A., Yang D., Lewis A., Patel P., Medicherla C., Arena V., Fang T., Andino A., Snyder T., Madhavan M., Gratch D., Fuchs B., Dessy A., Canizares M., Jauregui R., Thomas B., Bauman K., Olivera A., Bhagat D., Sonson M., Park G., Stainman R., Sunwoo B., Talmasov D., Tamimi M., Zhu Y., Rosenthal J., Dygert L., Ristic M., Ishii H., Valdes E., Omari M., Gurin L., Huang J., Czeisler B.M., Kahn …	57212901977;57221859780;36053137600;57221859345;57021911700;57223359416;24340755700;56058054300;57225375866;57223359367;57224652464;57223359810;56123678000;57223364503;57223359562;57223359236;57211915756;56900907500;57204019754;57223371893;57223359973;19640414500;57223371756;56364773100;57223367014;57223371425;57202990013;57192668826;57223368503;57223373290;57218479296;55336366600;56121891500;572…	A prospective study of long-term outcomes among hospitalized COVID-19 patients with and without neurological complications	2021	Journal of the Neurological Sciences	10.1016/j.jns.2021.117486	https://www.scopus.com/inward/record.uri?eid=2-s2.0-85105745819&doi=10.1016%2fj.jns.2021.117486&partnerID=40&md5=9f6bfdfcb0dcba7e08ce7ee091336e71	Background: Little is known regarding long-term outcomes of patients hospitalized with COVID-19. Methods: We conducted a prospective study of 6-month outcomes of hospitalized COVID-19 patients. Patients with new neurological complications during hospitalization who survived were propensity score-matched to COVID-19 survivors without neurological complications hospitalized during the same period. …	34000678	Article	Scopus
Richter D., Zürcher S.	55725187800;56650805900;	Long Covid/Post Covid - Epidemiology, Possible Causes and Need for Rehabilitation for People with Mental Health Problems [Long-COVID/Post-COVID - Epidemiologie, mögliche Ursachen und Rehabilitationsbedarf psychischer Probleme]	2021	Psychiatrische Praxis	10.1055/a-1545-9441	https://www.scopus.com/inward/record.uri?eid=2-s2.0-85114740408&doi=10.1055%2fa-1545-9441&partnerID=40&md5=4760abee3454dd847474a309e69f536e	[No abstract available]	34492712	Editorial	Scopus
Rubin R.	56392418500;	As Their Numbers Grow, COVID-19 "Long Haulers" Stump Experts	2020	JAMA - Journal of the American Medical Association	10.1001/jama.2020.17709	https://www.scopus.com/inward/record.uri?eid=2-s2.0-85092408644&doi=10.1001%2fjama.2020.17709&partnerID=40&md5=a65e5c3bed33262c214424814349f232	[No abstract available]	32965460	Article	Scopus
Malik P., Patel K., Pinto C., Jaiswal R., Tirupathi R., Pillai S., Patel U.	57207253020;47961463000;57209215045;57219725015;57210998700;57248559300;57205649495;	Post-acute COVID-19 syndrome (PCS) and health-related quality of life (HRQoL)—A systematic review and meta-analysis	2021	Journal of Medical Virology	10.1002/jmv.27309	https://www.scopus.com/inward/record.uri?eid=2-s2.0-85114347694&doi=10.1002%2fjmv.27309&partnerID=40&md5=3c13c2b5287d694941112fbaaa046e0f	There is an established literature on the symptoms and complications of COVID-19 but the after-effects of COVID-19 are not well understood with few studies reporting persistent symptoms and quality of life. We aim to evaluate the pooled prevalence of poor quality of life in post-acute COVID-19 syndrome (PCS) and conducted meta-regression to evaluate the effects of persistent symptoms and intensiv…		Article	Scopus
Nakamura Z.M., Nash R.P., Laughon S.L., Rosenstein D.L.	57192816100;36515249900;57190221077;7006227789;	Neuropsychiatric Complications of COVID-19	2021	Current Psychiatry Reports	10.1007/s11920-021-01237-9	https://www.scopus.com/inward/record.uri?eid=2-s2.0-85102684691&doi=10.1007%2fs11920-021-01237-9&partnerID=40&md5=ed2ac7990011c37177a5abb679a92c0d	Purpose of Review: To describe the presentation, etiologies, and suggested management of post-acute COVID-19 neuropsychiatric symptoms. Recent Findings: Over 30% of patients hospitalized with COVID-19 may exhibit cognitive impairment, depression, and anxiety that persist for months after discharge. These symptoms are even more common in patients who required intensive care for severe effects of t…	33725218	Review	Scopus
Frontera J.A., Lewis A., Melmed K., Lin J., Kondziella D., Helbok R., Yaghi S., Meropol S., Wisniewski T., Balcer L., Galetta S.L.	9634460300;36053137600;57194594041;57194420441;23008680300;15135480700;35110011900;57214763164;7005291375;7004524080;7005526795;	Prevalence and Predictors of Prolonged Cognitive and Psychological Symptoms Following COVID-19 in the United States	2021	Frontiers in Aging Neuroscience	10.3389/fnagi.2021.690383	https://www.scopus.com/inward/record.uri?eid=2-s2.0-85111914136&doi=10.3389%2ffnagi.2021.690383&partnerID=40&md5=2248c236696f9a413f3f3ae30bf2ae47	Background/Objectives: Little is known regarding the prevalence and predictors of prolonged cognitive and psychological symptoms of COVID-19 among community-dwellers. We aimed to quantitatively measure self-reported metrics of fatigue, cognitive dysfunction, anxiety, depression, and sleep and identify factors associated with these metrics among United States residents with or without COVID-19. Me…		Article	Scopus
Çalıyurt O.	6602965722;	Psychiatric treatment approaches in the post-covid-19 period	2021	Anadolu Psikiyatri Dergisi	10.5152/alphapsychiatry.2021.100	https://www.scopus.com/inward/record.uri?eid=2-s2.0-85104604381&doi=10.5152%2falphapsychiatry.2021.100&partnerID=40&md5=619effd86917c817aa0507e0ea09c0cf	[No abstract available]		Editorial	Scopus
Kappelmann N., Dantzer R., Khandaker G.M.	57191584147;7102694522;24461777700;	Interleukin-6 as potential mediator of long-term neuropsychiatric symptoms of COVID-19	2021	Psychoneuroendocrinology	10.1016/j.psyneuen.2021.105295	https://www.scopus.com/inward/record.uri?eid=2-s2.0-85108254720&doi=10.1016%2fj.psyneuen.2021.105295&partnerID=40&md5=36043e34dedc53c11c0f4ed449326265	The majority of COVID-19 survivors experience long-term neuropsychiatric symptoms such as fatigue, sleeping difficulties, depression and anxiety. We propose that neuroimmune cross-talk via inflammatory cytokines such as interleukin-6 (IL-6) could underpin these long-term COVID-19 symptoms. This hypothesis is supported by several lines of research, including population-based cohort and genetic Men…	34119855	Article	Scopus
Aiyegbusi O.L., Hughes S.E., Turner G., Rivera S.C., McMullan C., Chandan J.S., Haroon S., Price G., Davies E.H., Nirantharakumar K., Sapey E., Calvert M.J., on behalf of the TLC Study Group	57191580605;57194497128;57191584438;57211312622;56785938900;56938967800;55360554700;57192297724;57226183249;6505595300;12787625300;7003446802;	Symptoms, complications and management of long COVID: a review	2021	Journal of the Royal Society of Medicine	10.1177/01410768211032850	https://www.scopus.com/inward/record.uri?eid=2-s2.0-85110789135&doi=10.1177%2f01410768211032850&partnerID=40&md5=0b06d05592fa6dcde2cfcbf796c0e20e	Globally, there are now over 160 million confirmed cases of COVID-19 and more than 3 million deaths. While the majority of infected individuals recover, a significant proportion continue to experience symptoms and complications after their acute illness. Patients with ‘long COVID’ experience a wide range of physical and mental/psychological symptoms. Pooled prevalence data showed the 10 most prev…	34265229	Review	Scopus
Mohamed-Hussein A.A.R., Amin M.T., Makhlouf H.A., Makhlouf N.A., Galal I., Abd-Elaal H.K., Abdeltawab D., Kholief K.M.S., Hashem M.K.	16070534200;57221444732;24475407600;36653004000;57201684779;57221253300;57220173613;57221747758;57221441742;	Non-hospitalised COVID-19 patients have more frequent long COVID-19 symptoms	2021	International Journal of Tuberculosis and Lung Disease	10.5588/ijtld.21.0135	https://www.scopus.com/inward/record.uri?eid=2-s2.0-85113956914&doi=10.5588%2fijtld.21.0135&partnerID=40&md5=be8ba1b665e6e088e194ac57aba693ab	BACKGROUND: Long COVID-19 syndrome refers to the persistence of symptoms for more than 12 weeks after the start of acute symptoms. The pathophysiology of this syndrome is not yet clear. OBJECTIVE : To assess long COVID-19 symptoms in hospitalised and non-hospitalised patients. METHODS : A cross-sectional survey was used. The study included 262 patients who were divided into two groups based on th…		Article	Scopus
Taylor R.R., Trivedi B., Patel N., Singh R., Ricketts W.M., Elliott K., Yarwood M., White V., Hylton H., Allen R., Thomas G., Kapil V., McGuckin R., Pfeffer P.E.	57226771053;57216275309;57226774176;57226786249;36953403800;57226784852;57226773318;57226773858;57226778893;57226766864;55455642400;56615203500;57226766797;57201288960;	Post-COVID symptoms reported at asynchronous virtual review and stratified follow-up after COVID-19 pneumonia	2021	Clinical Medicine, Journal of the Royal College of Physicians of London	10.7861/CLINMED.2021-0037	https://www.scopus.com/inward/record.uri?eid=2-s2.0-85112665270&doi=10.7861%2fCLINMED.2021-0037&partnerID=40&md5=8148ef0f08a0accc7332a5799be4581b	Background The COVID-19 pandemic has strained healthcare systems and how best to address post-COVID health needs is uncertain. Here we describe the post-COVID symptoms of 675 patients followed up using a virtual review pathway, stratified by severity of acute COVID infection. Methods COVID-19 survivors completed an online/telephone questionnaire of symptoms after 12+ weeks and a chest radiograph.…	34103378	Review	Scopus
Huarcaya-Victoria J., Barreto J., Aire L., Podestá A., Caqui M., Guija-Igreda R., Castillo C., Alarcon-Ruiz C.A.	57196280821;57274414300;57274564300;57217215018;57196277055;57274564400;57216660455;57191474277;	Mental Health in COVID-2019 Survivors from a General Hospital in Peru: Sociodemographic, Clinical, and Inflammatory Variable Associations	2021	International Journal of Mental Health and Addiction	10.1007/s11469-021-00659-z	https://www.scopus.com/inward/record.uri?eid=2-s2.0-85115860300&doi=10.1007%2fs11469-021-00659-z&partnerID=40&md5=1a227b6504887128936622b3624b619c	The current coronavirus disease-2019 (COVID-19) pandemic constitutes a significant public health problem worldwide, as well as mental health problems. This study aimed to evaluate the mental health of COVID-19 survivors, considering their sociodemographic, clinical, and immune variables. A cross-sectional and correlational study was conducted on 318 COVID-19 survivors from one hospital in Peru. T…		Article	Scopus
Anaya J.-M., Rojas M., Salinas M.L., Rodríguez Y., Roa G., Lozano M., Rodríguez-Jiménez M., Montoya N., Zapata E., Monsalve D.M., Acosta-Ampudia Y., Ramírez-Santana C., Post-COVID study group	7005623288;57190425105;57231174000;57192869196;57230586000;57230779400;56403329800;57229995500;57200289754;57192870022;56403235100;18635416400;	Post-COVID syndrome. A case series and comprehensive review	2021	Autoimmunity Reviews	10.1016/j.autrev.2021.102947	https://www.scopus.com/inward/record.uri?eid=2-s2.0-85114983551&doi=10.1016%2fj.autrev.2021.102947&partnerID=40&md5=379dcf4cbfd3aff92ecbdda11ec48e29	The existence of a variety of symptoms with a duration beyond the acute phase of COVID-19, is referred to as post-COVID syndrome (PCS). We aimed to report a series of patients with PCS attending a Post-COVID Unit and offer a comprehensive review on the topic. Adult patients with previously confirmed SARS-CoV-2 infection and PCS were systematically assessed through a semi-structured and validated …		Review	Scopus
Carod-Artal F.J.	7005498400;	Post-COVID-19 syndrome: Epidemiology, diagnostic criteria and pathogenic mechanisms involved [Síndrome post-COVID-19: Epidemiología, criterios diagnósticos y mecanismos patogénicos implicados]	2021	Revista de Neurologia	10.33588/RN.7211.2021230	https://www.scopus.com/inward/record.uri?eid=2-s2.0-85106949896&doi=10.33588%2fRN.7211.2021230&partnerID=40&md5=70f02788221e4b9c2690a6f0c81b30dd	Introduction. Many patients with mild or severe COVID-19 do not make a full recovery and have a wide range of chronic symptoms for weeks or months after infection, often of a neurological, cognitive or psychiatric nature. The epidemiological evidence, diagnostic criteria and pathogenesis of post-COVID-19 syndrome are reviewed. Development. Post-COVID-19 syndrome is defined by persistent clinical …	34042167	Article	Scopus
Shimohata T.	6603702225;	Neuro-COVID-19	2021	Clinical and Experimental Neuroimmunology	10.1111/cen3.12676	https://www.scopus.com/inward/record.uri?eid=2-s2.0-85116069937&doi=10.1111%2fcen3.12676&partnerID=40&md5=01fb7805d60a990cd5161db97a529467	Neuromuscular manifestations of new coronavirus disease 2019 (COVID-19) infection are frequent, and include dizziness, headache, myopathy, and olfactory and gustatory disturbances. Patients with acute central nervous system disorders, such as delirium, impaired consciousness, stroke and convulsive seizures, have a high mortality rate. The encephalitis/encephalopathy that causes consciousness dist…		Review	Scopus
Shanbehzadeh S., Tavahomi M., Zanjari N., Ebrahimi-Takamjani I., Amiri-arimi S.	56403368900;57193519310;57191916553;24400534800;57193394067;	Physical and mental health complications post-COVID-19: Scoping review	2021	Journal of Psychosomatic Research	10.1016/j.jpsychores.2021.110525	https://www.scopus.com/inward/record.uri?eid=2-s2.0-85110298680&doi=10.1016%2fj.jpsychores.2021.110525&partnerID=40&md5=75cf63b3a3f8474c4a56b574a2ba6958	Objective: Several long-lasting health complications have been reported in previous coronavirus infections. Therefore, the aim of this study was to review studies that evaluated physical and mental health problems post-COVID-19. Methods: Articles for inclusion in this scoping review were identified by searching the PubMed, Scopus, Web of Science and Google Scholar databases for items dated from 1…	34051516	Review	Scopus
Kadhum M., Farrell S., Hussain R., Molodynski A.	57208212748;55036298900;57216977179;24491029100;	Mental wellbeing and burnout in surgical trainees: implications for the post-COVID-19 era	2020	British Journal of Surgery	10.1002/bjs.11726	https://www.scopus.com/inward/record.uri?eid=2-s2.0-85085628236&doi=10.1002%2fbjs.11726&partnerID=40&md5=78f1fdf3759c7d502cf81b46dbeaa46f	[No abstract available]	32463518	Letter	Scopus
Ferrario S.R., Panzeri A., Cerutti P., Sacco D.	36460718000;57208593406;7006871949;57216838693;	The psychological experience and intervention in post-acute COVID-19 inpatients	2021	Neuropsychiatric Disease and Treatment	10.2147/NDT.S283558	https://www.scopus.com/inward/record.uri?eid=2-s2.0-85100862900&doi=10.2147%2fNDT.S283558&partnerID=40&md5=fce138726e83990705275c8b098dc0d9	Purpose: COVID-19 patients faced first-hand the life-threatening consequences of the disease, oftentimes involving prolonged hospitalization in isolation from family and friends. This study aimed at describing the psychological intervention to address the psychological difficulties and issues encountered by the hospitalized post-acute COVID-19 patients in a rehabilitation setting. Patients and Me…		Article	Scopus
Ren F.-F., Guo R.-J.	57216322498;55681873700;	Public mental health in post-covid-19 era	2020	Psychiatria Danubina	10.24869/PSYD.2020.251	https://www.scopus.com/inward/record.uri?eid=2-s2.0-85089494708&doi=10.24869%2fPSYD.2020.251&partnerID=40&md5=1a556ec6f3039051dbda6b5cb07b7819	Transmission of the 2019 novel coronavirus (COVID-19) has now rapidly spread around the world, which has alarming implications for individuals and communities, in particular for public mental health. Significant progress has been made in the prevention and control of the COVID-19 pandemic in China, but the psychological crisis caused by the epidemic is still not over and may continue to exist. Th…	32796794	Review	Scopus
Mardani M.	56241072900;	Post COVID syndrome	2020	Archives of Clinical Infectious Diseases	10.5812/archcid.108819	https://www.scopus.com/inward/record.uri?eid=2-s2.0-85091210954&doi=10.5812%2farchcid.108819&partnerID=40&md5=8705a900988a59f46f78c7deceaf4e0d	[No abstract available]		Editorial	Scopus
Andrade B.S., Siqueira S., de Assis Soares W.R., de Souza Rangel F., Santos N.O., Dos Santos Freitas A., Ribeiro da Silveira P., Tiwari S., Alzahrani K.J., Góes-Neto A., Azevedo V., Ghosh P., Barh D.	34976136300;36879624300;57223202918;57223193642;57221271986;57223181305;57223194257;37113326200;56584383900;6603213836;57215010765;8942068000;26422829000;	Long-covid and post-covid health complications: An up-to-date review on clinical conditions and their possible molecular mechanisms	2021	Viruses	10.3390/v13040700	https://www.scopus.com/inward/record.uri?eid=2-s2.0-85105138367&doi=10.3390%2fv13040700&partnerID=40&md5=16198713180ec795c41c662f4f046815	The COVID-19 pandemic has infected millions worldwide, leaving a global burden for long-term care of COVID-19 survivors. It is thus imperative to study post-COVID (i.e., short-term) and long-COVID (i.e., long-term) effects, specifically as local and systemic pathophysiological outcomes of other coronavirus-related diseases (such as Middle East Respiratory Syndrome (MERS) and Severe Acute Respirat…	33919537	Review	Scopus
He Y., Li Y.	57284291200;57284730500;	An investigation of anxiety and depression among Chinese primary school students after the resumption of school post-COVID-19	2021	Vulnerable Children and Youth Studies	10.1080/17450128.2021.1985198	https://www.scopus.com/inward/record.uri?eid=2-s2.0-85116313962&doi=10.1080%2f17450128.2021.1985198&partnerID=40&md5=ed22478e1d8ecd260b9caf5879dd7e2b	This study used the Generalized Anxiety Disorder (GAD-7) and 9 Patients Health Questionnaire (PHQ-9) to investigate the anxiety and depression of 1366 primary school students in Shenzhen after the resumption of school. Following the COVID-19 pandemic, many parents began wondering whether months of isolation, a lack of organized school education, and potential loss of relatives would have a long-t…		Article	Scopus
Meyer J., McDowell C., Lansing J., Brower C., Smith L., Tully M., Herring M.	54585710400;57189003519;57208335118;57218761285;37117793800;7004819100;27067659600;	Changes in physical activity and sedentary behavior in response to covid-19 and their associations with mental health in 3052 us adults	2020	International Journal of Environmental Research and Public Health	10.3390/ijerph17186469	https://www.scopus.com/inward/record.uri?eid=2-s2.0-85090203275&doi=10.3390%2fijerph17186469&partnerID=40&md5=1578609accba66937ce3c7f2b37ee1a5	The COVID-19 pandemic altered many facets of life. We aimed to evaluate the impact of COVID-19-related public health guidelines on physical activity (PA), sedentary behavior, mental health, and their interrelations. Cross-sectional data were collected from 3052 US adults 3–8 April 2020 (from all 50 states). Participants self-reported pre-and post-COVID-19 levels of moderate and vigorous PA, sitti…	32899495	Article	Scopus
Fernández-de-las-Peñas C., Pellicer-Valero O.J., Navarro-Pardo E., Rodríguez-Jiménez J., Martín-Guerrero J.D., Cigarán-Méndez M.	8606836600;57211663009;23992654400;57207730474;7004608452;55366739700;	The number of symptoms at the acute COVID-19 phase is associated with anxiety and depressive long-term post-COVID symptoms: A multicenter study	2021	Journal of Psychosomatic Research	10.1016/j.jpsychores.2021.110625	https://www.scopus.com/inward/record.uri?eid=2-s2.0-85115408584&doi=10.1016%2fj.jpsychores.2021.110625&partnerID=40&md5=f1f5fc3dced721c543e711a12b02e684	[No abstract available]		Letter	Scopus
Viszlayová D., Sojka M., Dobrodenková S., Szabó S., Bilec O., Turzová M., Ďurina J., Baloghová B., Borbély Z., Kršák M.	57191526353;57289086800;57288922600;57288581300;57289603500;57289424700;23472859800;57289603600;57194017218;57207582529;	SARS-CoV-2 RNA in the Cerebrospinal Fluid of a Patient with Long COVID	2021	Therapeutic Advances in Infectious Disease	10.1177/20499361211048572	https://www.scopus.com/inward/record.uri?eid=2-s2.0-85116601966&doi=10.1177%2f20499361211048572&partnerID=40&md5=dcd5c50fc41976d9954e2b4857ff9495	Over 10% of COVID-19 convalescents report post-COVID-19 complications, namely, ‘long COVID’ or ‘post-COVID syndrome,’ including a number of neuro-psychiatric symptoms. The pathophysiology of COVID-19 in the central nervous system is poorly understood but may represent post-COVID injury, ongoing sterile maladaptive inflammation, or SARS-CoV-2 persistence. We describe a long COVID patient with SARS…		Article	Scopus
Das N.	57195414685;	Psychiatrist in post-COVID-19 era – Are we prepared?	2020	Asian Journal of Psychiatry	10.1016/j.ajp.2020.102082	https://www.scopus.com/inward/record.uri?eid=2-s2.0-85082962101&doi=10.1016%2fj.ajp.2020.102082&partnerID=40&md5=0d47abc302e4e8454891959394afedec	[No abstract available]	32283513	Letter	Scopus
Yong S.J.	57214445750;	Long COVID or post-COVID-19 syndrome: putative pathophysiology, risk factors, and treatments	2021	Infectious Diseases	10.1080/23744235.2021.1924397	https://www.scopus.com/inward/record.uri?eid=2-s2.0-85106344203&doi=10.1080%2f23744235.2021.1924397&partnerID=40&md5=2acd1f9f2c4ee28790f09dfec9cd708d	Long COVID or post-COVID-19 syndrome first gained widespread recognition among social support groups and later in scientific and medical communities. This illness is poorly understood as it affects COVID-19 survivors at all levels of disease severity, even younger adults, children, and those not hospitalized. While the precise definition of long COVID may be lacking, the most common symptoms repo…	34024217	Review	Scopus
Khaustova E., Chaban O.	57200616532;55974696300;	Pharmacotherapy of mental disorders associated with covid-19	2021	Oftalmologija. Vostochnaja Evropa	10.34883/PI.2021.12.1.008	https://www.scopus.com/inward/record.uri?eid=2-s2.0-85105480359&doi=10.34883%2fPI.2021.12.1.008&partnerID=40&md5=e0c3b484ebb865cbd35d7e847341771d	Mental health disorders are closely related to COVID-19 at the biological, psychological, and social levels, and they are receiving more and more attention now. Mental and behavioral disorders may be the manifestations or complications of acute COVID-19, such as acute psychotic disorders, more often in the form of hyperactive delirium, cognitive impairment, anxiety disorders, sleep disorders, dep…		Article	Scopus
Naidu S.B., Shah A.J., Saigal A., Smith C., Brill S.E., Goldring J., Hurst J.R., Jarvis H., Lipman M., Mandal S.	57188948437;57220012726;39062053700;7501658889;54411806100;25027606200;57201513306;57216529674;57195311478;53463635000;	The high mental health burden of "long covid" and its association with on-going physical and respiratory symptoms in all adults discharged from hospital	2021	European Respiratory Journal	10.1183/13993003.04364-2020	https://www.scopus.com/inward/record.uri?eid=2-s2.0-85109461575&doi=10.1183%2f13993003.04364-2020&partnerID=40&md5=6e780c3f01a8389a2a3557213a634dec	[No abstract available]	33795319	Letter	Scopus
Medvedev V.E.	55545252400;	Anxiety and depression in COVID-19: Treatment options [Расстройства тревожно-депрессивного спектра на фоне COVID-19: возможности терапии]	2021	Nevrologiya, Neiropsikhiatriya, Psikhosomatika	10.14412/2074-2711-2021-2-111-116	https://www.scopus.com/inward/record.uri?eid=2-s2.0-85105926888&doi=10.14412%2f2074-2711-2021-2-111-116&partnerID=40&md5=db907c2d869d8dc7ea3738ae3cfdfcaf	During the examination of post-COVID patients, a direct and indirect negative effect of COVID-19 on the nervous system is found. Among the mediated subjectively significant stress factors of the pandemic, a potential long-term threat to life, prolonged quarantine measures with self-isolation, lack of stable immunity, restriction of access to medical services, etc. are of particular importance. An…		Article	Scopus
Walecka I., Ciechanowicz P., Dopytalska K., Mikucka-Wituszyńska A., Szymańska E., Bogucki J., Kock J., Kułakowska K., Tuszyńska-Bogucka W.	6507583116;56919713400;57195060896;57217735391;7003278817;6701855431;57225053937;57225041210;56278322900;	Psychological consequences of hospital isolation during the COVID-19 pandemic - research on the sample of polish firefighting academy students	2021	Current Psychology	10.1007/s12144-021-01982-3	https://www.scopus.com/inward/record.uri?eid=2-s2.0-85109012077&doi=10.1007%2fs12144-021-01982-3&partnerID=40&md5=9f9d86bd7b9ee2dcf7145e454cdfc381	Currently, a very important thread of research on COVID-19 is to determine the dimension of the psychopathological emotional reactions induced by the COVID-19 pandemic. A non-experimental online research project was designed to determine the predictors of the severity of psychopathological symptoms, such as depression and PTSD symptoms, and the nature of the feedback mechanism between them in gro…		Article	Scopus
McAleer M.	57221794286;	A critique of recent medical research in JAMA on COVID-19	2021	Advances in Decision Sciences	10.47654/V25Y2021I1P40-142	https://www.scopus.com/inward/record.uri?eid=2-s2.0-85102592578&doi=10.47654%2fV25Y2021I1P40-142&partnerID=40&md5=4cb28bde44d25f99ad8681a183466e66	The world community has been changed irrevocably by the highly infectious and mutating SARSCoV-2 virus that causes the COVID-19 disease. The necessary research output on COVID-19 has been revolutionary, especially in the medical and biomedical sciences, where the search for a vaccine is essential for the world to have a semblance of normality in the era of COVID-19. Much of the advanced research …		Review	Scopus
Vieta E., Pérez V., Arango C.	57208874880;57221356856;6508338058;	Psychiatry in the aftermath of COVID-19 [La psiquiatría post-COVID-19]	2020	Revista de Psiquiatria y Salud Mental	10.1016/j.rpsm.2020.04.004	https://www.scopus.com/inward/record.uri?eid=2-s2.0-85084153631&doi=10.1016%2fj.rpsm.2020.04.004&partnerID=40&md5=99e74ed4e41ec951e0d43c04850dbf7a	[No abstract available]	32376131	Article	Scopus
Fernández-de-las-Peñas C., Gómez-Mayordomo V., Cuadrado M.L., Palacios-Ceña D., Florencio L.L., Guerrero A.L., García-Azorín D., Hernández-Barrera V., Arendt-Nielsen L.	8606836600;57200545375;7005349795;57195768598;36126300000;7201428770;55981553300;8537211300;7102885673;	The presence of headache at onset in SARS-CoV-2 infection is associated with long-term post-COVID headache and fatigue: A case-control study	2021	Cephalalgia	10.1177/03331024211020404	https://www.scopus.com/inward/record.uri?eid=2-s2.0-85108221815&doi=10.1177%2f03331024211020404&partnerID=40&md5=0bc8f4873acf5a5037ad9c8f26150137	Objective: To investigate the association of headache during the acute phase of SARS-CoV-2 infection with long-term post-COVID headache and other post-COVID symptoms in hospitalised survivors. Methods: A case-control study including patients hospitalised during the first wave of the pandemic in Spain was conducted. Patients reporting headache as a symptom during the acute phase and age- and sex-m…		Article	Scopus
Filts O., Fitkalo O., Lyzak O., Berezyuk O., Myshakivska O., Samsonova L., Pritz A.	57218361291;57222739358;57226071405;57226094304;57211469151;57226057848;56986623700;	Toward a cohesive clinical interpretation of mental disorders in SARS-CoV-2 pandemic: An expert opinion	2021	Proceedings of the Shevchenko Scientific Society. Medical Sciences	10.25040/ntsh2021.01.15	https://www.scopus.com/inward/record.uri?eid=2-s2.0-85110399748&doi=10.25040%2fntsh2021.01.15&partnerID=40&md5=9fd3a72b52dcc6cd2f9aede7e8ac9fd6	As the COVID-19 pandemic progresses, the observed increase in mental health issues requires more and more clinical attention. Mental disorders have become a major cause for disturbances in social adjustment, primarily due to disorders that fall into three clusters: Prolonged fatigue (asthenia) with cognitive impairment; anxiety disorders with sleep disorders; and depression. The last two are also…		Review	Scopus
Parums D.V.	57223393509;	Editorial: Long COVID, or Post-COVID Syndrome, and the Global Impact on Health Care	2021	Medical Science Monitor	10.12659/MSM.933446	https://www.scopus.com/inward/record.uri?eid=2-s2.0-85107763122&doi=10.12659%2fMSM.933446&partnerID=40&md5=ce0b8c501dd02554f76dea10086a1106	During 2020, increasing numbers of case reports, case series, and small observational studies reported long-Term complications of coronavirus disease 2019 (COVID-19) in patients who had recovered from acute infection with severe acute respiratory syndrome coronavirus 2 (SARS-CoV-2). Long COVID has a prevalence of between 10-30% in patients with a recent history of SARS-CoV-2 infection. Pulmonary,…	34092779	Review	Scopus
Islam M.S., Ferdous M.Z., Islam U.S., Mosaddek A.S.M., Potenza M.N., Pardhan S.	57215661510;57214223574;57221370104;56780154500;7006591634;7003706887;	Treatment, persistent symptoms, and depression in people infected with covid-19 in bangladesh	2021	International Journal of Environmental Research and Public Health	10.3390/ijerph18041453	https://www.scopus.com/inward/record.uri?eid=2-s2.0-85100516342&doi=10.3390%2fijerph18041453&partnerID=40&md5=e9e0cb398b3b20131a8d8c45755605f2	Background: Coronavirus disease (COVID-19) has affected people’s lives globally. While important research has been conducted, much remains to be known. In Bangladesh, initial treatment (self-administered, hospitalized), persistent COVID-19 symptoms (“long COVID-19”), and whether COVID-19 leads to changes in mental state, such as depressive symptoms, of people are not known. This study aimed to ex…	33562427	Article	Scopus
Fernández-de-las-Peñas C., Gómez-Mayordomo V., de-la-Llave-Rincón A.I., Palacios-Ceña M., Rodríguez-Jiménez J., Florencio L.L., Velasco-Arribas M., Fuensalida-Novo S., Cigarán-Méndez M., Ambite-Quesada S., Guijarro C., Cuadrado M.L., Arias-Navalón J.A., Ortega-Santiago R., Elvira-Martínez C.M., Molina-Trigueros L.J., Torres-Macho J., Sebastián-Viana T., Canto-Diez M.G., Hernández-Barrera V., Pala…	8606836600;57200545375;16240926900;56174185700;57207730474;36126300000;57214769523;57193499699;55366739700;36161699600;7004648624;7005349795;57223981470;35218044200;55356362100;57224131473;35171791600;24367418100;57223971693;8537211300;57195768598;	Anxiety, depression and poor sleep quality as long-term post-COVID sequelae in previously hospitalized patients: A multicenter study	2021	Journal of Infection	10.1016/j.jinf.2021.06.022	https://www.scopus.com/inward/record.uri?eid=2-s2.0-85110484138&doi=10.1016%2fj.jinf.2021.06.022&partnerID=40&md5=0325863c10fa3a433e7c016107573bca	[No abstract available]	34192525	Letter	Scopus
Schou T.M., Joca S., Wegener G., Bay-Richter C.	57226799697;6507930000;7005238309;26641038700;	Psychiatric and neuropsychiatric sequelae of COVID-19 – A systematic review	2021	Brain, Behavior, and Immunity	10.1016/j.bbi.2021.07.018	https://www.scopus.com/inward/record.uri?eid=2-s2.0-85112682712&doi=10.1016%2fj.bbi.2021.07.018&partnerID=40&md5=7d2dd12cd0e5cf08389ff31ec278559a	It has become evident that coronavirus disease 2019 (COVID-19) has a multi-organ pathology that includes the brain and nervous system. Several studies have also reported acute psychiatric symptoms in COVID-19 patients. An increasing number of studies are suggesting that psychiatric deficits may persist after recovery from the primary infection. In the current systematic review, we provide an over…	34339806	Review	Scopus
Kathirvel N.	55586210800;	Post COVID-19 pandemic mental health challenges	2020	Asian Journal of Psychiatry	10.1016/j.ajp.2020.102430	https://www.scopus.com/inward/record.uri?eid=2-s2.0-85091780964&doi=10.1016%2fj.ajp.2020.102430&partnerID=40&md5=5fb52f6a3628adf62b6857be01082dae	[No abstract available]	33264840	Letter	Scopus
Byrne A., Barber R., Lim C.H.	57223372808;57223370145;57223358475;	Impact of the COVID-19 pandemic – a mental health service perspective	2021	Progress in Neurology and Psychiatry	10.1002/pnp.708	https://www.scopus.com/inward/record.uri?eid=2-s2.0-85105704210&doi=10.1002%2fpnp.708&partnerID=40&md5=12d6e1f0f32ab43e5cbac03bcada38df	The COVID-19 pandemic has been an unprecedented challenge for health care provision. The physical health risks of COVID-19 infection have been well documented. However, the effects on mental health and mental health care have been and will likely continue to be significant. Throughout the pandemic there has been evidence of increased levels of relapse in people with pre-existing mental health con…		Review	Scopus
Fernández-de-las-Peñas C., Torres-Macho J., Elvira-Martínez C.M., Molina-Trigueros L.J., Sebastián-Viana T., Hernández-Barrera V.	8606836600;35171791600;55356362100;57224131473;24367418100;8537211300;	Obesity is associated with a greater number of long-term post-COVID symptoms and poor sleep quality: A multicentre case-control study	2021	International Journal of Clinical Practice	10.1111/ijcp.14917	https://www.scopus.com/inward/record.uri?eid=2-s2.0-85115968342&doi=10.1111%2fijcp.14917&partnerID=40&md5=9aabbb1ad4c6cc4494b2db1fbbb52452	Background: Obesity is a risk factor associated with higher mortality at the acute phase of COVID-19; however, its influence on post-COVID symptoms is not known. Objective: Our aim was to investigate if obesity is a risk factor for the presence of long-term post-COVID symptoms in hospitalised COVID-19 survivors. Methods: A multicentre case-control study including patients hospitalised during the …		Article	Scopus
Zahoor F., Nazar Z., Masud S., Rahim R.	55623426700;16028820900;57287420700;16029786800;	Relative risk of anxiety and depression among covid-19 survivor healthcare workers from a tertiary care hospital in pakistan: A pilot cohort study	2021	Journal of the College of Physicians and Surgeons Pakistan	10.29271/jcpsp.2021.10.1244	https://www.scopus.com/inward/record.uri?eid=2-s2.0-85116527609&doi=10.29271%2fjcpsp.2021.10.1244&partnerID=40&md5=0d4717c278dc274749f9dc1b0f33d473	Longitudinal studies for determining the risk of anxiety and depression among COVID-19 survivor healthcare workers are lacking. This study aimed to determine the risk of anxiety and depression among healthcare workers that survived COVID-19 infection through a six-month post-recovery follow-up. This was a cohort study conducted at the Department of Obstetrics and Gynecology, Lady Reading Hospital…		Article	Scopus
Pavli A., Theodoridou M., Maltezou H.C.	32868047700;55410691500;35587014800;	Post-COVID Syndrome: Incidence, Clinical Spectrum, and Challenges for Primary Healthcare Professionals	2021	Archives of Medical Research	10.1016/j.arcmed.2021.03.010	https://www.scopus.com/inward/record.uri?eid=2-s2.0-85105345539&doi=10.1016%2fj.arcmed.2021.03.010&partnerID=40&md5=8052a7002fa22c60b2fedb67c7b1d180	Post-COVID syndrome also known as long COVID refers to symptoms persisting for more than three weeks after the diagnosis of COVID-19. We reviewed the current evidence on post-COVID syndrome, focusing on its clinical manifestations and addressing the challenges for its management in primary healthcare. The incidence of post-COVID syndrome is estimated at 10–35%, while for hospitalized patients it …	33962805	Review	Scopus
Colle R., Ait Tayeb A.E.K., De Larminat D., Commery L., Boniface B., Chappell K., Lasica P.-A., Gressier F., Mecifi R., Rotenberg S., Rigal A., Zitoun S., Gasnier M., Mezzacappa A., Nicolicea C., Chaneac E., Martin S., Choucha W., Hardy P., Schouman-Claeys E., Corruble E.	56206286100;56826090000;57192429609;57217485900;57195934941;57218998699;57194548703;33167656500;57217488986;56606957000;57191965695;57217484930;57192643887;57191336215;57217490522;57202388682;56719983200;55864398400;7102419283;7004052686;57190185514;	Telepsychiatry in the Post-COVID-19 Era: Moving Backwards or Forwards?	2020	Psychotherapy and Psychosomatics	10.1159/000511024	https://www.scopus.com/inward/record.uri?eid=2-s2.0-85090949538&doi=10.1159%2f000511024&partnerID=40&md5=7880063ae99d8b4f36fe956c034bea13	[No abstract available]	32854104	Letter	Scopus
Jimeno-Almazán A., Pallarés J.G., Buendía-Romero Á., Martínez-Cava A., Franco-López F., Sánchez-Alcaraz Martínez B.J., Bernal-Morel E., Courel-Ibáñez J.	55624931700;55173440700;57210812548;57217239879;55967560200;57190050399;36874274500;57222367161;	Post-covid-19 syndrome and the potential benefits of exercise	2021	International Journal of Environmental Research and Public Health	10.3390/ijerph18105329	https://www.scopus.com/inward/record.uri?eid=2-s2.0-85105816709&doi=10.3390%2fijerph18105329&partnerID=40&md5=5560bf74d42a20c868d7bc7d1bc95810	The coronavirus disease (COVID-19), caused by severe acute respiratory syndrome-coro-navirus-2 (SARS-CoV-2) infection, is leading to unknown and unusual health conditions that are challenging to manage. Post-COVID-19 syndrome is one of those challenges, having become in-creasingly common as the pandemic evolves. The latest estimates suggest that 10 to 20% of the SARS-CoV-2 patients who undergo an…	34067776	Review	Scopus
Fernández-de-las-Peñas C., Gómez-Mayordomo V., García-Azorín D., Palacios-Ceña D., Florencio L.L., Guerrero A.L., Hernández-Barrera V., Cuadrado M.L.	8606836600;57200545375;55981553300;18434447700;36126300000;57222076247;8537211300;7005349795;	Previous History of Migraine Is Associated With Fatigue, but Not Headache, as Long-Term Post-COVID Symptom After Severe Acute Respiratory SARS-CoV-2 Infection: A Case-Control Study	2021	Frontiers in Human Neuroscience	10.3389/fnhum.2021.678472	https://www.scopus.com/inward/record.uri?eid=2-s2.0-85111003259&doi=10.3389%2ffnhum.2021.678472&partnerID=40&md5=d1794a46c87bdd3c4b0b0aa3fcd8c7d5	Objective: To investigate the association of pre-existing migraine in patients hospitalised and who recovered from severe acute respiratory syndrome coronavirus 2 (SARS-CoV-2) infection with the presence of post-coronavirus disease (COVID) symptoms. Background: No study has investigated the role of migraine as a risk factor for development of post-COVID symptoms. Methods: A case-control study inc…		Article	Scopus
Medvedev V.E., Frolova V.I.	55545252400;12902784400;	Astenic disorders within the framework of post-covid syndrome	2021	Zhurnal Nevrologii i Psihiatrii imeni S.S. Korsakova	10.17116/jnevro2021121041152	https://www.scopus.com/inward/record.uri?eid=2-s2.0-85107084655&doi=10.17116%2fjnevro2021121041152&partnerID=40&md5=a5e321efdd2ad7239f38975482d44093	The direct neurotropic and neurotoxic effect of the SARS-CoV-2 virus on the central nervous system, as well as the stressful effect of various factors of the COVID-19 pandemic, contribute to the development of the so-called post-COVID syndrome. The clinical picture of the syndrome includes asthenic, anxiety-asthenic, and depressive manifestations. When prescribing psychopharmacotherapy to patient…	34037369	Article	Scopus
Lorkiewicz P., Waszkiewicz N.	57259129100;14036379800;	Biomarkers of post-COVID depression	2021	Journal of Clinical Medicine	10.3390/jcm10184142	https://www.scopus.com/inward/record.uri?eid=2-s2.0-85114906824&doi=10.3390%2fjcm10184142&partnerID=40&md5=336008e178e664ab0815af1f7a76df5d	The COVID-19 pandemic is spreading around the world and 187 million people have already been affected. One of its after-effects is post-COVID depression, which, according to the latest data, affects up to 40% of people who have had SARS-CoV-2 infection. A very important issue for the mental health of the general population is to look for the causes of this complication and its biomarkers. This wi…		Review	Scopus
Nuzzo D., Cambula G., Bacile I., Rizzo M., Galia M., Mangiapane P., Picone P., Giacomazza D., Scalisi L.	13008225400;57223034287;57223035822;7202023733;7004206687;57217094999;14527690600;6507548250;57223053713;	Long-term brain disorders in post covid-19 neurological syndrome (Pcns) patient	2021	Brain Sciences	10.3390/brainsci11040454	https://www.scopus.com/inward/record.uri?eid=2-s2.0-85104622407&doi=10.3390%2fbrainsci11040454&partnerID=40&md5=c97a78e487341468e604108319132174	In the recent pandemic disease, called COVID-19, the role of neurologists and neuro-biologists represents a chance to study key features of brain infection and deepen neurological manifestations of COVID-19 and other coronavirus infections. In fact, many studies suggest brain damage during infection and persistent neurological symptoms after COVID-19 infection. Reverse transcription PCR test, ant…		Article	Scopus
Grover S., Sahoo S., Mishra E., Gill K.S., Mehra A., Nehra R., Suman A., Bhalla A., Puri G.D.	57202540040;56883861400;57217184056;57231237700;55899121700;6506535271;18345700000;57202555305;55281893400;	Fatigue, perceived stigma, self-reported cognitive deficits and psychological morbidity in patients recovered from COVID-19 infection	2021	Asian Journal of Psychiatry	10.1016/j.ajp.2021.102815	https://www.scopus.com/inward/record.uri?eid=2-s2.0-85113490400&doi=10.1016%2fj.ajp.2021.102815&partnerID=40&md5=41a1513d7753e17ea333383ad4907154	Background: Few studies have highlighted multiple psychosocial and physical outcomes in patients with COVID-19 infection after recovery. However, the data from developing countries is limited. Aim: To evaluate psychological morbidity, post-traumatic stress disorder (PTSD), fatigue, and perceived stigma among patients with COVID-19 after recovery from the acute phase of COVID-19 infection. Methods…	34455354	Article	Scopus
Gasecka A., Pruc M., Kukula K., Gilis-Malinowska N., Filipiak K.J., Jaguszewski M.J., Szarpak L.	57191708896;57209368798;57223105131;56728845500;35071129000;56175177200;55053599400;	Post-covid-19 heart syndrome	2021	Cardiology Journal	10.5603/CJ.a2021.0028	https://www.scopus.com/inward/record.uri?eid=2-s2.0-85104883773&doi=10.5603%2fCJ.a2021.0028&partnerID=40&md5=347eed597f23a5dfe3661320218806a8	[No abstract available]	33645626	Letter	Scopus
Ren Y., Qian W., Li Z., Liu Z., Zhou Y., Wang R., Qi L., Yang J., Song X., Zeng L., Zhang X.	57193160035;57216772648;57209290329;37102063500;57210465670;57190223012;55623794900;57216773698;57216773826;57216773974;57216086207;	Public mental health under the long-term influence of COVID-19 in China: Geographical and temporal distribution	2020	Journal of Affective Disorders	10.1016/j.jad.2020.08.045	https://www.scopus.com/inward/record.uri?eid=2-s2.0-85090569470&doi=10.1016%2fj.jad.2020.08.045&partnerID=40&md5=8d8823a1691ad277fbc6a3ae9bfe93a4	Background: The mental health status caused by major epidemics is serious and lasting. At present, there are few studies about the lasting mental health effects of COVID-19 outbreak. The purpose of this study was to investigate the mental health of the Chinese public during the long-term COVID-19 outbreak. Methods: A total of 1172 online questionnaires were collected, covering demographical infor…	33065831	Article	Scopus
Sancak B., Ozer Agirbas U., Kilic C.	57224010252;57225026380;57224856495;	Long COVID and Its Psychiatric Aspects	2021	Journal of the Academy of Consultation-Liaison Psychiatry	10.1016/j.jaclp.2021.03.003	https://www.scopus.com/inward/record.uri?eid=2-s2.0-85108949999&doi=10.1016%2fj.jaclp.2021.03.003&partnerID=40&md5=8305380eb72d6c98e82b69b62121b41e	[No abstract available]		Letter	Scopus
Vaughan R.S., Edwards E.J., MacIntyre T.E.	57196943188;56133570000;6602517539;	Mental Health Measurement in a Post Covid-19 World: Psychometric Properties and Invariance of the DASS-21 in Athletes and Non-athletes	2020	Frontiers in Psychology	10.3389/fpsyg.2020.590559	https://www.scopus.com/inward/record.uri?eid=2-s2.0-85095696316&doi=10.3389%2ffpsyg.2020.590559&partnerID=40&md5=748b50be5114cde5ec07234e01e9d39a	Psychological science faces a call to action researching the implications of the corona virus disease 2019 (Covid-19) pandemic. Rapid reviews have reported that maintaining rigorous research standards is a priority for the field, such as ensuring reliable and valid measurement, when investigating people’s experience of Covid-19 (O’Connor et al., 2020). However, no research to date has validated a…		Article	Scopus
Walter K.	7101710313;	An Inside Look at a Post-COVID-19 Clinic	2021	JAMA - Journal of the American Medical Association	10.1001/jama.2021.2426	https://www.scopus.com/inward/record.uri?eid=2-s2.0-85105730994&doi=10.1001%2fjama.2021.2426&partnerID=40&md5=33d21e695d384a78833e9a6cb25746f8	[No abstract available]	33950195	Note	Scopus
Aucott J.N., Rebman A.W.	57027689200;54924616300;	Long-haul COVID: heed the lessons from other infection-triggered illnesses	2021	The Lancet	10.1016/S0140-6736(21)00446-3	https://www.scopus.com/inward/record.uri?eid=2-s2.0-85102320710&doi=10.1016%2fS0140-6736%2821%2900446-3&partnerID=40&md5=7165a50f7086d988f07270614b340265	[No abstract available]	33684352	Letter	Scopus
Lozada-Martínez I., Bolaño-Romero M., Moscote-Salazar L., Torres-Llinas D.	57213621606;57213623324;11239559200;57218691045;	Letter to the Editor: “Compassion and Dedication: Two Key Elements for the Neurosurgeon in the Post–COVID-19 Era”	2021	World Neurosurgery	10.1016/j.wneu.2020.10.141	https://www.scopus.com/inward/record.uri?eid=2-s2.0-85098468920&doi=10.1016%2fj.wneu.2020.10.141&partnerID=40&md5=ecb6bbfee1fc6ca98953f0d822900f81	[No abstract available]	33348500	Note	Scopus
Ye L., Sun P., Wang T.	57219607740;57217629090;56117046700;	Acupuncture strategies to tackle post covid-19 psychological and neuropsychiatric disorders	2020	Journal of Chinese Medicine		https://www.scopus.com/inward/record.uri?eid=2-s2.0-85094200400&partnerID=40&md5=e13f8945efdc95e1e12b3ef4dd4fe5f8	From the perspective of traditional Chinese medicine, COVID-19 poses significant challenges to a human’s xing (physical body, internal organs), qi (气, vital energy) and shen (mind, spirit). This article explains the close relationship of these three aspects of the human being and how they are affected by COVID-19 to cause neuropsychiatric disorders. The authors explain how acupuncture can be util…		Article	Scopus
Zhao Y.-J., Zhang S.-F., Li W., Zhang L., Cheung T., Tang Y.-L., Ng C.H., Yang B.-X., Xiang Y.-T.	57216173754;57204356976;57207123325;57284744800;56828857900;7404592408;7401705471;57195756147;57226436934;	Mental health status and quality of life in close contacts of COVID-19 patients in the post-COVID-19 era: a comparative study	2021	Translational Psychiatry	10.1038/s41398-021-01623-0	https://www.scopus.com/inward/record.uri?eid=2-s2.0-85116324472&doi=10.1038%2fs41398-021-01623-0&partnerID=40&md5=3b2cf29a8db44adfde7ad37d8f3cf346	Close contacts of those with COVID-19 (CC) may experience distress and long-lasting mental health effects. However, the mental health status and quality of life (QOL) in CC have not been adequately examined. This study examined the mental health status and QOL in CC during the post-COVID-19 period. This cross-sectional study comprised 1169 CC and 1290 who were non-close contacts (non-CC). Demogra…		Article	Scopus
Sawant N., Ingawale S., Lokhande U., Patil S., Mohammed Ayub E.F., Rathi V.	36240010200;57210943516;57226512026;57226512300;57226675593;57226510737;	Psychiatric sequelae and COVID experiences of post COVID -19 recovered resident doctors and interns of a tertiary general hospital in Mumbai	2021	Journal of Association of Physicians of India		https://www.scopus.com/inward/record.uri?eid=2-s2.0-85111784258&partnerID=40&md5=ab787c9e2364ab06cfa74c74ee23c2bf	Background: The wide and profound psychological impact of the COVID pandemic on people has been demonstrated by several studies. A survey from the Indian Medical Association (IMA) showed that at least 500 doctors have been infected across Maharashtra, with Mumbai doctors making it to the top of the list. The most infected are the resident doctors working in government hospitals. A few doctors als…	34170653	Article	Scopus
Zhou M., Cai J., Sun W., Wu J., Wang Y., Gamber M., Fan L., He G.	57222470200;57216342171;55994659000;56197132800;57222473426;57208034417;57216878984;56911594000;	Do post-COVID-19 symptoms exist? A longitudinal study of COVID-19 sequelae in Wenzhou, China [Les symptômes post-COVID-19 existent-ils ? Une étude longitudinale des séquelles du COVID-19 à Wenzhou, Chine]	2021	Annales Medico-Psychologiques	10.1016/j.amp.2021.03.003	https://www.scopus.com/inward/record.uri?eid=2-s2.0-85102772292&doi=10.1016%2fj.amp.2021.03.003&partnerID=40&md5=62f6054f33d8c530d0f383d1b4f2baa3	Objective: We conducted a cohort of tracing discharge patients of COVID-19. Materials and methods: We used the Mann–Whitney U test, χ2 test, or Fisher's exact test to compare differences between age groups and gender groups where appropriate. Results: Our study provides insights into the nature and severity of medical conditions specific to survivors of COVID-19. Conclusions: It also highlights t…		Article	Scopus
Montani D., Savale L., Beurnier A., Colle R., Noël N., Pham T., Monnet X., Humbert M.	23392928800;35410452900;57207315902;56206286100;26422364500;57224761710;6602900721;55382766900;	Multidisciplinary approach for post-acute COVID-19 syndrome: Time to break down the walls	2021	European Respiratory Journal	10.1183/13993003.01090-2021	https://www.scopus.com/inward/record.uri?eid=2-s2.0-85107912629&doi=10.1183%2f13993003.01090-2021&partnerID=40&md5=e80e630bef351bba31c9787e92294e21	[No abstract available]	33958429	Review	Scopus
Di Blasi M., Gullo S., Mancinelli E., Freda M.F., Esposito G., Gelo O.C.G., Lagetto G., Giordano C., Mazzeschi C., Pazzagli C., Salcuni S., Lo Coco G.	57198521978;24334439900;57217094124;36143860300;36951744800;26435160900;57201384704;56906638300;6603084464;54380566100;6507767152;57221489429;	Psychological distress associated with the COVID-19 lockdown: A two-wave network analysis	2021	Journal of Affective Disorders	10.1016/j.jad.2021.02.016	https://www.scopus.com/inward/record.uri?eid=2-s2.0-85100632460&doi=10.1016%2fj.jad.2021.02.016&partnerID=40&md5=f41fea9ee1fdb3a6ad767b0ac2351d4f	Background: Although preliminary research has evidenced negative psychological consequences of the COVID-19 pandemic among the general population, little research has been carried out examining the interplay among the broader dimensions and correlates of individual distress. Via network analysis, the current study investigated the pathways that underlie some components of psychological distress a…	33582428	Article	Scopus
Vadivel R., Shoib S., El Halabi S., El Hayek S., Essam L., Gashi Bytyçi D., Karaliuniene R., Schuh Teixeira A.L., Nagendrappa S., Ramalho R., Ransing R., Pereira-Sanchez V., Jatchavala C., Adiukwu F.N., Kudva Kundadak G.	57219874702;55371917300;57221460998;57189255050;57218692964;57217279449;57218691873;57217281135;57194050331;56789745200;57190296865;57168936300;57209279285;57208033519;57219361848;	Mental health in the post-COVID-19 era: Challenges and the way forward	2021	General Psychiatry	10.1136/gpsych-2020-100424	https://www.scopus.com/inward/record.uri?eid=2-s2.0-85101049473&doi=10.1136%2fgpsych-2020-100424&partnerID=40&md5=659755d037548b09d70e80663f852ba0	[No abstract available]		Letter	Scopus
Pergolizzi J.V., Lequang J.A., Magnusson P., Myrcik D., Varrassi G.	35311916000;55567719000;56921570300;8548561200;7005736555;	It's not over till it's over: A narrative review of long covid	2021	Signa Vitae	10.22514/sv.2021.067	https://www.scopus.com/inward/record.uri?eid=2-s2.0-85108952754&doi=10.22514%2fsv.2021.067&partnerID=40&md5=9955d1bdabace4a555b7c5042a9ba591	Viral persistence following acute COVID infection is increasingly being reported by patients and gradually being recognized as a medical syndrome. Like much about COVID, this so-called Long COVID is perplexing. It is associated with numerous symptoms, foremost among them profound fatigue, and often occurs in a relapsing/remitting pattern. There is one “living” guideline for managing Long COVID an…		Review	Scopus
Tanriverdi A., Savci S., Kahraman B.O., Ozpelit E.	57204722890;8416632500;57188649762;10440816800;	Extrapulmonary features of post-COVID-19 patients: muscle function, physical activity, mood, and sleep quality	2021	Irish Journal of Medical Science	10.1007/s11845-021-02667-3	https://www.scopus.com/inward/record.uri?eid=2-s2.0-85107426199&doi=10.1007%2fs11845-021-02667-3&partnerID=40&md5=f2a030e2d3e0ebc33b17ba03c8c812d8	Background: Coronavirus disease 2019 (COVID-19) represents a wide range of clinical manifestations, even if mild disease severity. It has been known that pulmonary function is affected by COVID-19 during infection and mid-to-long term. However, there is inadequate evidence about extrapulmonary features in post-COVID-19 patients. Aims: This study aimed to investigate extrapulmonary features in pos…	34080125	Article	Scopus
Brackel C.L.H., Lap C.R., Buddingh E.P., van Houten M.A., van der Sande L.J.T.M., Langereis E.J., Bannier M.A.G.E., Pijnenburg M.W.H., Hashimoto S., Terheggen-Lagro S.W.J.	56568231700;57225268136;6506603238;7003800479;55533559700;54388352300;55059110900;6603923338;37074543500;55919593500;	Pediatric long-COVID: An overlooked phenomenon?	2021	Pediatric Pulmonology	10.1002/ppul.25521	https://www.scopus.com/inward/record.uri?eid=2-s2.0-85107818849&doi=10.1002%2fppul.25521&partnerID=40&md5=3345c1fb87b3c343fa30f92f7d9946f3	Background: Long-COVID is a well-documented multisystem disease in adults. Far less is known about long-term sequelae of COVID in children. Here, we report on the occurrence of long-COVID in Dutch children. Patients and Methods: We conducted a national survey asking Dutch pediatricians to share their experiences on long-COVID in children. We furthermore describe a case series of six children with…	34102037	Article	Scopus
Wiederhold B.K.	7003634518;	How Technology Can Help Post-COVID Anxiety: A Call to Action	2021	Cyberpsychology, Behavior, and Social Networking	10.1089/cyber.2021.29217.editorial	https://www.scopus.com/inward/record.uri?eid=2-s2.0-85108068275&doi=10.1089%2fcyber.2021.29217.editorial&partnerID=40&md5=bc78dfd3a594971504723878ebbee4cb	[No abstract available]	34133223	Editorial	Scopus
Pistarini C., Fiabane E., Houdayer E., Vassallo C., Manera M.R., Alemanno F.	35565771300;37026022300;57190111227;23490676000;7003434378;36967453500;	Cognitive and Emotional Disturbances Due to COVID-19: An Exploratory Study in the Rehabilitation Setting	2021	Frontiers in Neurology	10.3389/fneur.2021.643646	https://www.scopus.com/inward/record.uri?eid=2-s2.0-85107059337&doi=10.3389%2ffneur.2021.643646&partnerID=40&md5=fba8f16a216463c9466b8ec9620b1fce	The coronavirus disease 19 (COVID-19) can cause neurological, psychiatric, psychological, and psychosocial impairments. Literature regarding cognitive impact of COVID-19 is still limited. The aim of this study was to evaluate cognitive deficits and emotional distress among COVID-19 and post–COVID-19 patients who required functional rehabilitation. Specifically, this study explored and compared co…		Article	Scopus
Llach C.-D., Vieta E.	57212091663;57208874880;	Mind long COVID: Psychiatric sequelae of SARS-CoV-2 infection	2021	European Neuropsychopharmacology	10.1016/j.euroneuro.2021.04.019	https://www.scopus.com/inward/record.uri?eid=2-s2.0-85105882056&doi=10.1016%2fj.euroneuro.2021.04.019&partnerID=40&md5=3c77c31b2a24ee2155ce24048ab456ed	[No abstract available]	33992951	Note	Scopus
Yelin D., Margalit I., Yahav D., Runold M., Bruchfeld J.	56222141300;57201030431;12041875000;6603562139;6603412220;	Long COVID-19—it's not over until?	2021	Clinical Microbiology and Infection	10.1016/j.cmi.2020.12.001	https://www.scopus.com/inward/record.uri?eid=2-s2.0-85098650190&doi=10.1016%2fj.cmi.2020.12.001&partnerID=40&md5=a7249f4ac231902f75ca6f1ab615d00d	[No abstract available]	33316400	Note	Scopus
Mayer K.P., Steele A.K., Soper M.K., Branton J.D., Lusby M.L., Kalema A.G., Dupont-Versteegden E.E., Montgomery-Yates A.A.	57212247257;57226518804;57218931966;57226518503;57226519000;57218930682;6603734223;57200640868;	Physical Therapy Management of an Individual With Post-COVID Syndrome: A Case Report	2021	Physical therapy	10.1093/ptj/pzab098	https://www.scopus.com/inward/record.uri?eid=2-s2.0-85111789433&doi=10.1093%2fptj%2fpzab098&partnerID=40&md5=7540b3d804f46b13dc9f1c9a459f647d	OBJECTIVE: The purpose of this case report is to provide the clinical presentation and physical therapist management for a patient with post-COVID syndrome. Secondarily, the report highlights the importance of assessing cognitive and emotional health in patients with post-COVID syndrome. METHODS (CASE DESCRIPTION): A 37-year-old woman tested positive for SARS-CoV-2 and developed mild COVID-19 dis…	33735380	Article	Scopus
Peng M., Wang L., Xue Q., Yin L., Zhu B.-H., Wang K., Shangguan F.-F., Zhang P.-R., Niu Y.-Y., Zhang W.-R., Zhao W.-F., Wang H., Lv J., Song H.-Q., Min B.-Q., Leng H.-X., Jia Y., Chang H., Yu Z.-P., Tian Q., Yang Y., Zhu Z., Li W., Gao X.-L., Liu X.-L., Yang M., Wang P., Wei P.-H., Wang C.-X., Li J.-N., Jia L.-B., Huang X.-M., Li D.-N., Xu D.-J., Deng Y.-L., Si T.-M., Dong H.-Q., Wang Y.-P., Cosc…	36818792400;57161527300;55858973100;57192008611;57216332270;57210419324;26031616500;57219929501;57219695385;57206987554;57210416075;57219930116;57219929982;36187456200;8453434600;57210416325;57208835275;57169133700;57190949155;57216442108;57192547943;57218399048;57218301705;57203578025;56010653800;57219927443;57223747670;56623881100;24069476500;57196164506;57220864067;57219928209;57219702886;5720…	Post-COVID-19 Epidemic: Allostatic Load among Medical and Nonmedical Workers in China	2021	Psychotherapy and Psychosomatics	10.1159/000511823	https://www.scopus.com/inward/record.uri?eid=2-s2.0-85096111739&doi=10.1159%2f000511823&partnerID=40&md5=25691ce4b253d1849c909d933e2d9d26	Background: As the fight against the COVID-19 epidemic continues, medical workers may have allostatic load. Objective: During the reopening of society, medical and nonmedical workers were compared in terms of allostatic load. Methods: An online study was performed; 3,590 Chinese subjects were analyzed. Socio-demographic variables, allostatic load, stress, abnormal illness behavior, global well-be…	33152729	Article	Scopus
Quintero J., Mora F., Rodríguez-Quiroga A., De Mon M.Á.A., López-Ibor M.I.	25623771100;57198156785;56262202200;57210774133;6602176664;	Post-COVID mental health [La salud mental postCOVID]	2020	Actas Espanolas de Psiquiatria		https://www.scopus.com/inward/record.uri?eid=2-s2.0-85085634585&partnerID=40&md5=7fdcb3bb8a19f844b6b6413dfa75fa49	[No abstract available]	32463917	Letter	Scopus
Santhosh L., Block B., Kim S.Y., Raju S., Shah R.J., Thakur N., Brigham E.P., Parker A.M.	31367566100;57190494138;57255413600;57207825443;57226351886;57226356686;57235067300;57236423400;	Rapid Design and Implementation of Post-COVID-19 Clinics	2021	Chest	10.1016/j.chest.2021.03.044	https://www.scopus.com/inward/record.uri?eid=2-s2.0-85111316025&doi=10.1016%2fj.chest.2021.03.044&partnerID=40&md5=0f0506f23313207c54506d6a4e708214	Survivors of COVID-19 are a vulnerable population, with complex needs because of lingering symptoms and complications across multiple organ systems. Those who required hospitalization or intensive care are also at risk for post-hospital syndrome and post-ICU syndromes, with attendant cognitive, psychological, and physical impairments, and high levels of health care utilization. Effective ambulato…	33811910	Review	Scopus
Sykes D.L., Holdsworth L., Jawad N., Gunasekera P., Morice A.H., Crooks M.G.	57218919213;57222040882;57188728280;57218919449;7004790578;57216111865;	Post-COVID-19 Symptom Burden: What is Long-COVID and How Should We Manage It?	2021	Lung	10.1007/s00408-021-00423-z	https://www.scopus.com/inward/record.uri?eid=2-s2.0-85101107741&doi=10.1007%2fs00408-021-00423-z&partnerID=40&md5=2d5e90589f7ae303f467c51133a904f6	The enduring impact of COVID-19 on patients has been examined in recent studies, leading to the description of Long-COVID. We report the lasting symptom burden of COVID-19 patients from the first wave of the pandemic. All patients with COVID-19 pneumonia discharged from a large teaching hospital trust were offered follow-up. We assessed symptom burden at follow-up using a standardised data collec…	33569660	Article	Scopus
Wainwright L.	57216859089;	Lessons from psychiatry for treating post-acute Covid-19 fatigue	2021	Australasian Psychiatry	10.1177/10398562211003598	https://www.scopus.com/inward/record.uri?eid=2-s2.0-85103880965&doi=10.1177%2f10398562211003598&partnerID=40&md5=8e6c764b23646cea89a58f1252db02ff	[No abstract available]		Letter	Scopus
Håkansson A.	57201562601;	Post-COVID syndrome: Need to include risk of addiction in research and multi-disciplinary clinical work	2021	Psychiatry Research	10.1016/j.psychres.2021.113961	https://www.scopus.com/inward/record.uri?eid=2-s2.0-85105106361&doi=10.1016%2fj.psychres.2021.113961&partnerID=40&md5=545c094192f029b421c9cd2d3bd65877	[No abstract available]	33957379	Letter	Scopus
Sykora D., Stonnington C.M., Jain N.	57222382406;6506060001;57224101944;	An agitated patient with COVID-19 infection and early-onset Alzheimer disease	2021	Alzheimer Disease and Associated Disorders	10.1097/WAD.0000000000000456	https://www.scopus.com/inward/record.uri?eid=2-s2.0-85107008446&doi=10.1097%2fWAD.0000000000000456&partnerID=40&md5=781b671a075367b3ebad041f509b5674	Encephalopathy, delirium, and agitation are documented symptoms of coronavirus disease (COVID-19) infection, but research into the management of agitation in the setting of COVID-19 and preexisting neuropsychiatric disease is ongoing. We present a 55-year-old male patient with early-onset Alzheimer disease and deteriorating mental and functional status who presented to our institution with agitat…	33973880	Article	Scopus
Palmer E.O.C., Trender W., Tyacke R.J., Hampshire A., Lingford-Hughes A.	57208932392;57210357094;6604033379;16444234600;57204025688;	Impact of COVID-19 restrictions on alcohol consumption behaviours	2021	BJPsych Open	10.1192/bjo.2021.986	https://www.scopus.com/inward/record.uri?eid=2-s2.0-85116399187&doi=10.1192%2fbjo.2021.986&partnerID=40&md5=995b7cd4436f85a98eaea3f6e18ff58a	Background We aimed to evaluate how coronavirus (COVID-19) restrictions had altered individual's drinking behaviours, including consumption, hangover experiences, and motivations to drink, and changing levels of depression and anxiety. Method We conducted an online cross-sectional self-report survey. Whole group analysis compared pre-versus post-COVID restrictions. A correlation coefficient matri…		Article	Scopus
Storz M.A.	57193111993;	Lifestyle Adjustments in Long-COVID Management: Potential Benefits of Plant-Based Diets	2021	Current Nutrition Reports	10.1007/s13668-021-00369-x	https://www.scopus.com/inward/record.uri?eid=2-s2.0-85114661620&doi=10.1007%2fs13668-021-00369-x&partnerID=40&md5=a659581cb83c1a48ef88afde1306477d	Purpose of Review: The SARS-CoV-2-pandemic has caused mortality and morbidity at an unprecedented global scale. Many patients infected with SARS-CoV-2 continue to experience symptoms after the acute phase of infection and report fatigue, sleep difficulties, anxiety, and depression as well as arthralgia and muscle weakness. Summarized under the umbrella term “long-COVID,” these symptoms may last w…		Review	Scopus
Vera B.V., Carmona-Márquez J., Lozano-Rojas Ó.M., Parrado-González A., Vidal-Giné C., Pautassi R.M., Fernández-Calderón F.	56044849600;57274813200;57216545869;57211636169;36018747200;57218396017;36672901400;	Changes in alcohol use during the covid-19 pandemic among young adults: The prospective effect of anxiety and depression	2021	Journal of Clinical Medicine	10.3390/jcm10194468	https://www.scopus.com/inward/record.uri?eid=2-s2.0-85115881741&doi=10.3390%2fjcm10194468&partnerID=40&md5=b46c66afd93ac8f4c8222f35e832577a	Health measures instantiated to reduce the spread of COVID-19 have imposed significant constraints for the population and impacted on drinking habits and mental health. This study longi-tudinally compared changes in alcohol consumption before and after the COVID-19 outbreak and the impact of sociodemographic and mental health variables on such changes among a community sample of young adults. Dat…		Article	Scopus
Kelly J.R., Crockett M.T., Alexander L., Haran M., Baker A., Burke L., Brennan C., O'Keane V.	7404901691;57219332036;57224654344;57219330503;57211111389;37018008400;57211106492;55963926800;	Psychedelic science in post-COVID-19 psychiatry	2021	Irish Journal of Psychological Medicine	10.1017/ipm.2020.94	https://www.scopus.com/inward/record.uri?eid=2-s2.0-85092225488&doi=10.1017%2fipm.2020.94&partnerID=40&md5=539ddc50d00e8937d4d307d59ca41e41	The medium-to long-term consequences of COVID-19 are not yet known, though an increase in mental health problems are predicted. Multidisciplinary strategies across socio-economic and psychological levels may be needed to mitigate the mental health burden of COVID-19. Preliminary evidence from the rapidly progressing field of psychedelic science shows that psilocybin therapy offers a promising tra…	32811575	Review	Scopus
Miao L., Im J., Fu X., Kim H., Zhang Y.E.	36080631500;57192979896;55354147900;57201256127;57221945426;	Proximal and distal post-COVID travel behavior	2021	Annals of Tourism Research	10.1016/j.annals.2021.103159	https://www.scopus.com/inward/record.uri?eid=2-s2.0-85100659680&doi=10.1016%2fj.annals.2021.103159&partnerID=40&md5=646036745996299a6291ade7dd70f961	Using terror management theory as a theoretical base, and drawing upon pertinent tourism studies, this conceptual paper represents one of the first attempts to systematically identify and predict post-COVID travel and tourism behaviors. Several salient proximal and distal post-COVID travel behaviors are identified or predicted. Their psychological and phenomenological roots, behavioral manifestat…		Article	Scopus
Mazza M.G., Zanardi R., Palladini M., Rovere-Querini P., Benedetti F.	57190216652;7003342684;57222527316;24069085200;57221653169;	Rapid response to selective serotonin reuptake inhibitors in post-COVID depression	2022	European Neuropsychopharmacology	10.1016/j.euroneuro.2021.09.009	https://www.scopus.com/inward/record.uri?eid=2-s2.0-85116519893&doi=10.1016%2fj.euroneuro.2021.09.009&partnerID=40&md5=a632a89d4c3f15671022905bb01cc7de	The spreading of the Severe Acute Respiratory Syndrome Coronavirus (COVID-19) pandemic could be associated with psychiatric implications. After COVID-19, depression was reported in 40% of patients at one-, three-, and six-months follow-up. Emerging literature suggests anti-inflammatory and antiviral properties of antidepressants in the treatment of SARS-CoV-2. We aim to investigate the efficacy o…		Article	Scopus
Thomas S.P.	7404655335;	Black Mental Health Matters: Addressing Post-COVID Mental Health Needs of Black Americans	2021	Issues in Mental Health Nursing	10.1080/01612840.2021.1952017	https://www.scopus.com/inward/record.uri?eid=2-s2.0-85111397849&doi=10.1080%2f01612840.2021.1952017&partnerID=40&md5=6060730f26082ff2f6450b288c999b99	[No abstract available]	34314663	Editorial	Scopus
Moyer C.A., Compton S.D., Kaselitz E., Muzik M.	7006276363;57216503769;55560079800;6701312009;	Pregnancy-related anxiety during COVID-19: a nationwide survey of 2740 pregnant women	2020	Archives of Women's Mental Health	10.1007/s00737-020-01073-5	https://www.scopus.com/inward/record.uri?eid=2-s2.0-85091691294&doi=10.1007%2fs00737-020-01073-5&partnerID=40&md5=3def2b2f8926ae675e1e36881c60979f	The aim of this study is to explore the impact of the COVID-19 pandemic on pregnant women’s anxiety and identify factors most strongly associated with greater changes in anxiety. An anonymous, online, survey of pregnant women (distributed April 3–24, 2020) included a modified pregnancy-related anxiety scale (PRAS) reflecting respondents’ perception of pregnancy anxiety before COVID-19 and a curre…	32989598	Article	Scopus
Greenhalgh T., Knight M., A'Court C., Buxton M., Husain L.	24344105700;57217422455;6603144199;57218526266;57218526556;	Management of post-acute covid-19 in primary care	2020	The BMJ	10.1136/bmj.m3026	https://www.scopus.com/inward/record.uri?eid=2-s2.0-85089407626&doi=10.1136%2fbmj.m3026&partnerID=40&md5=8b4aed1e3d6b5c690f6afafa791ba07c	[No abstract available]	32784198	Article	Scopus
August D., Götz V., Stete K.	57040921900;57226732234;48661645700;	Persistent symptoms after acute COVID-19 illness: Long COVID? [Persistierende Beschwerden nach akuter COVID-19-Erkrankung: Long-COVID?]	2021	Deutsche Medizinische Wochenschrift	10.1055/a-1447-9253	https://www.scopus.com/inward/record.uri?eid=2-s2.0-85112485188&doi=10.1055%2fa-1447-9253&partnerID=40&md5=573038c4a4012defba6737343521c040	Persisting symptoms after COVID-19: Long COVID? Some patients complain of persisting symptoms after acute COVID-19. There is no universal definition yet for these post-acute sequelae, also termed Long COVID. Although their prevalence remains to be established, a delayed recovery seems to be more common than after other acute infectious diseases. Common complaints include fatigue with exercise int…	34344032	Article	Scopus
Bhalla R., Chowdhary N., Ranjan A.	57223914789;21739219400;57223906311;	Spiritual tourism for psychotherapeutic healing post COVID-19	2021	Journal of Travel and Tourism Marketing	10.1080/10548408.2021.1930630	https://www.scopus.com/inward/record.uri?eid=2-s2.0-85106443108&doi=10.1080%2f10548408.2021.1930630&partnerID=40&md5=47e14a00149198ab011606a20ec8faf9	The study explored people’s life experiences, mental health, and well-being during the lockdown phase of the coronavirus pandemic. It discusses people’s inclination and motivation for travel post-COVID-19. Narrative inquiry was used as a qualitative research design. Thematic analysis and sentimental analysis were applied to assess study participants’ life state, emotions, and travel choices. Resp…		Article	Scopus
Radfar A., Ferreira M.M., Sosa J.P., Filip I.	57194428768;57199731570;57224736879;55570061400;	Emergent Crisis of COVID-19 Pandemic: Mental Health Challenges and Opportunities	2021	Frontiers in Psychiatry	10.3389/fpsyt.2021.631008	https://www.scopus.com/inward/record.uri?eid=2-s2.0-85111932836&doi=10.3389%2ffpsyt.2021.631008&partnerID=40&md5=a27a49be3dacfd0ea3090b8cfca59e3f	Mental health is a fundamental human right and is part of the well-being of society. The public health burden of mental health disorders affects people's social and economic status around the world. Coronavirus's (COVID-19) negative impact on the economy and mental health worldwide is concerning. This is a worldwide emergency, and there is an urgent need for research about this topic to prevent l…		Review	Scopus
Palmer S.J.	57211537291;	Long COVID and mental health	2021	British Journal of Community Nursing	10.12968/bjcn.2021.26.8.406	https://www.scopus.com/inward/record.uri?eid=2-s2.0-85112031627&doi=10.12968%2fbjcn.2021.26.8.406&partnerID=40&md5=20ba7d6206ec034eaae5eea4b04e34ec	[No abstract available]	34343043	Note	Scopus
Wu F., Lin W., Liu P., Zhang M., Huang S., Chen C., Li Q., Huang W., Zhong C., Wang Y., Chen Q.	57222296000;57205848364;57223910424;57203119451;57220087547;57223912841;57222423395;57220092058;57220089531;56025135500;57226024819;	Prevalence and contributory factors of anxiety and depression among pregnant women in the post-pandemic era of COVID-19 in Shenzhen, China	2021	Journal of Affective Disorders	10.1016/j.jad.2021.05.014	https://www.scopus.com/inward/record.uri?eid=2-s2.0-85106445075&doi=10.1016%2fj.jad.2021.05.014&partnerID=40&md5=71816b0387c2511b581574ac398978b1	Background: Pregnant women are emotionally vulnerable and have suffered great psychological impacts. Following the coronavirus disease 2019 (COVID-19) outbreak, a study was undertaken of the prevalence of, and factors contributing to, symptoms of anxiety and depression among pregnant women in Shenzhen, China. Methods: A cross-sectional study on pregnant women was conducted from September to Decem…	34051531	Article	Scopus
Maltezou H.C., Pavli A., Tsakris A.	35587014800;32868047700;7006558150;	Post-COVID syndrome: An insight on its pathogenesis	2021	Vaccines	10.3390/vaccines9050497	https://www.scopus.com/inward/record.uri?eid=2-s2.0-85107567504&doi=10.3390%2fvaccines9050497&partnerID=40&md5=20adaf64b35b4ecee8a3c21f8658c428	Post-COVID syndrome is increasingly recognized as a new clinical entity in the context of SARS-CoV-2 infection. Symptoms persisting for more than three weeks after the diagnosis of COVID-19 characterize the post-COVID syndrome. Its incidence ranges from 10% to 35%, however, rates as high as 85% have been reported among patients with a history of hospitalization. Currently, there is no consensus o…		Article	Scopus
Li K., Wu Y., Li K.	57221477206;57221463082;55264985300;	Be Prepared for Mental Illness "pandemic" in China: Too Early to Celebrate the Victory over COVID-19	2021	Disaster Medicine and Public Health Preparedness	10.1017/dmp.2021.11	https://www.scopus.com/inward/record.uri?eid=2-s2.0-85099243020&doi=10.1017%2fdmp.2021.11&partnerID=40&md5=3def5721845a03bbfc939dd296c1ec8d	[No abstract available]		Letter	Scopus
Wijeratne T., Crewther S.	14051317700;7005744574;	Post-COVID 19 Neurological Syndrome (PCNS); a novel syndrome with challenges for the global neurology community	2020	Journal of the Neurological Sciences	10.1016/j.jns.2020.117179	https://www.scopus.com/inward/record.uri?eid=2-s2.0-85092464391&doi=10.1016%2fj.jns.2020.117179&partnerID=40&md5=6c202dbcdfe9c6143c8606c9754cbf09	[No abstract available]	33070003	Letter	Scopus
Bogolepova A.N., Osinovskaya N.A., Kovalenko E.A., Makhnovich E.V.	6602240836;56297716800;57200698114;57196080815;	Fatigue and cognitive impairment in post-COVID syndrome: possible treatment approaches [Возможные подходы к терапии астенических и когнитивных нарушений при постковидном синдроме]	2021	Nevrologiya, Neiropsikhiatriya, Psikhosomatika	10.14412/2074-2711-2021-4-88-93	https://www.scopus.com/inward/record.uri?eid=2-s2.0-85114102130&doi=10.14412%2f2074-2711-2021-4-88-93&partnerID=40&md5=167c5e5b1b5098382118ea93f8f61b50	Post-COVID syndrome can develop in all patients who have had COVID-19, regardless of the disease severity. Clinical manifestations post-COVID syndrome vary greatly, but the most common symptoms include fatigue, anxiety and depression disorders (ADDs), and cognitive impairment (CI). Objective: to evaluate the efficacy and safety of Cholytilin (choline alfoscerate) and the combined drug MexiB 6 in …		Article	Scopus
Guo L., Wu M., Zhu Z., Zhang L., Peng S., Li W., Chen H., Fernández-Aranda F., Chen J.	57216424095;57218342620;57211159626;57221583997;55462098200;57218301705;57196274992;6602871103;24490828100;	Effectiveness and influencing factors of online education for caregivers of patients with eating disorders during COVID-19 pandemic in China	2020	European Eating Disorders Review	10.1002/erv.2783	https://www.scopus.com/inward/record.uri?eid=2-s2.0-85089856233&doi=10.1002%2ferv.2783&partnerID=40&md5=eda05033a7bc0cba1d7c133ac413bb37	Objective: The goals were twofold: To estimate the depression and anxiety levels among caregivers of patients with eating disorders (ED) in China during the COVID-19 pandemic when compared with a control group, and to assess whether an online education program was effective in decreasing the anxiety and depression of the caregivers of patients with ED, and associated factors. Method: Caregivers o…	32852142	Article	Scopus
Li Y., Deng H., Wang H., Abbey C., Zheng Y., Chen J., An N., Zhang P., Xiao X., Chu J., Li Y., Cui Y.	57222561748;57222558398;56450638000;57202007653;57194060522;35214645400;57202253886;57222552465;57222265744;57222550039;57209468716;55179049200;	Building the mental health management system for children post COVID-19 pandemic: an urgent focus in China	2021	European Child and Adolescent Psychiatry	10.1007/s00787-021-01763-0	https://www.scopus.com/inward/record.uri?eid=2-s2.0-85103151517&doi=10.1007%2fs00787-021-01763-0&partnerID=40&md5=6ae8de2544efdceb479219bba35f89ee	[No abstract available]		Letter	Scopus
Rudroff T., Kamholz J., Fietsam A.C., Deters J.R., Bryant A.D.	6506325788;7005399477;57215000244;57221307700;57218869818;	Post-covid-19 fatigue: Potential contributing factors	2020	Brain Sciences	10.3390/brainsci10121012	https://www.scopus.com/inward/record.uri?eid=2-s2.0-85098751808&doi=10.3390%2fbrainsci10121012&partnerID=40&md5=60449933b3ea7d9bdf2f0d8d65ccb8a4	Much of the spotlight for coronavirus disease 2019 (COVID-19) is on the acute symptoms and recovery. However, many recovered patients face persistent physical, cognitive, and psychological symptoms well past the acute phase. Of these symptoms, fatigue is one of the most persistent and debilitating. In this “perspective article,” we define fatigue as the decrease in physical and/or mental performa…		Article	Scopus
Oshima T., Siah K.T.H., Yoshimoto T., Miura K., Tomita T., Fukui H., Miwa H.	7401663152;35757936600;57220122411;57218712392;7403059566;7202565238;56921458500;	Impacts of the COVID-19 pandemic on functional dyspepsia and irritable bowel syndrome: A population-based survey	2021	Journal of Gastroenterology and Hepatology (Australia)	10.1111/jgh.15346	https://www.scopus.com/inward/record.uri?eid=2-s2.0-85096976642&doi=10.1111%2fjgh.15346&partnerID=40&md5=06620e717357b99b2143af8dbed326e0	Background and Aim: Functional gastrointestinal disorders are a group of stress-sensitive gut–brain disorders. The COVID-19 outbreak has caused immense stress and anxiety among the general public. Strict measures to counter COVID-19 emergency, including physical distancing, have also taken a toll on physical and mental health. We investigated the impact of the COVID-19 pandemic on the gastrointes…	33197076	Article	Scopus
Van Herck M., Goërtz Y.M.J., Houben-Wilke S., Machado F.V.C., Meys R., Delbressine J.M., Vaes A.W., Burtin C., Posthuma R., Franssen F.M.E., Hajian B., Vijlbrief H., Spies Y., Van'T Hul A.J., Janssen D.J.A., Spruit M.A.	57211120215;57191571918;57190429164;57194524508;57205650874;55710814300;52365437100;16232607000;57213820185;7004919939;57103614300;57221833852;57221834033;57226658293;24329155300;6701461456;	Severe fatigue in long COVID: Web-based quantitative follow-up study in members of online long COVID support groups	2021	Journal of Medical Internet Research	10.2196/30274	https://www.scopus.com/inward/record.uri?eid=2-s2.0-85115790488&doi=10.2196%2f30274&partnerID=40&md5=7a944126fc483c39501404a2d8c20514	Background: Fatigue is the most commonly reported symptom in patients with persistent complaints following COVID-19 (ie, long COVID). Longitudinal studies examining the intensity of fatigue and differentiating between physical and mental fatigue are lacking. Objective: The objectives of this study were to (1) assess the severity of fatigue over time in members of online long COVID peer support gr…		Article	Scopus
Smith T.E., Sullivan A.-M.T., Druss B.G.	7405499808;8260151200;7006370766;	Redesigning public mental health systems post-COVID-19	2021	Psychiatric Services	10.1176/appi.ps.202000400	https://www.scopus.com/inward/record.uri?eid=2-s2.0-85103259259&doi=10.1176%2fappi.ps.202000400&partnerID=40&md5=33d79cbd0fc1a61fc35f7bf88d3085a6	The COVID-19 pandemic has disrupted public mental health systems across the country, nowhere more than in New York State (NYS). The authors describe the NYS public health agency's response to the pandemic and offer ideas for redesigning public mental health systems post-COVID-19. © 2021 American Psychiatric Association. All rights reserved.	33334152	Article	Scopus
Asiamah N., Muhonja F., Omisore A., Opuni F.F., Mensah H.K., Danquah E., Agyemang S.M., Agyemang I., Hatsu S., Baffoe R.S., Eku E., Manu C.A.	57194588608;57225888924;57211079514;57204883225;57194593805;57209850793;57225893568;57225914055;56951346400;57225910418;57225918270;57225916405;	The association between core job components, physical activity, and mental health in African academics in a post-COVID-19 context	2021	Current Psychology	10.1007/s12144-021-02037-3	https://www.scopus.com/inward/record.uri?eid=2-s2.0-85109703376&doi=10.1007%2fs12144-021-02037-3&partnerID=40&md5=81785b31565dd93b35c5cda671ed5a2d	This study examined the association between core job components (i.e. teaching, research, and student assessment), physical activity (PA), and mental health in a post-COVID-19 context. An online questionnaire administered via Google Forms was used to gather data from 1064 African academics in four countries. A sensitivity analysis was applied to adjust for covariates. Data were analyzed with the …		Article	Scopus
Gouraud C., Bottemanne H., Lahlou-Laforêt K., Blanchard A., Günther S., Batti S.E., Auclin E., Limosin F., Hulot J.-S., Lebeaux D., Lemogne C., The French COVID Study Group	57205243077;57217044515;13906344600;7101834237;57212028161;57223417355;55205976400;55951299200;6603026259;6504506921;55901199000;	Association Between Psychological Distress, Cognitive Complaints, and Neuropsychological Status After a Severe COVID-19 Episode: A Cross-Sectional Study	2021	Frontiers in Psychiatry	10.3389/fpsyt.2021.725861	https://www.scopus.com/inward/record.uri?eid=2-s2.0-85115265618&doi=10.3389%2ffpsyt.2021.725861&partnerID=40&md5=e958de942ba4e94b305af1748c3cf9d9	Background: Cognitive complaints are frequent after COVID-19 but their clinical determinants are poorly understood. This study aimed to explore the associations of objective cognitive performances and psychological distress with cognitive complaints in COVID-19 survivors. Materials and Methods: Patients previously hospitalized for COVID-19 in a university hospital during the first wave of COVID-1…		Article	Scopus
Gerada C.	7003285197;	Clare Gerada: Tackling intersectionality must be our post-covid legacy	2021	The BMJ	10.1136/bmj.n766	https://www.scopus.com/inward/record.uri?eid=2-s2.0-85103242399&doi=10.1136%2fbmj.n766&partnerID=40&md5=f0a139bece0109bb6c3ed2b66a6f8bba	[No abstract available]	33757963	Note	Scopus
Renaud-Charest O., Lui L.M.W., Eskander S., Ceban F., Ho R., Di Vincenzo J.D., Rosenblat J.D., Lee Y., Subramaniapillai M., McIntyre R.S.	57284099300;57201689132;57202437290;57226535775;23004658600;57221618603;51664236400;57222497233;56951208600;7102253367;	Onset and frequency of depression in post-COVID-19 syndrome: A systematic review	2021	Journal of Psychiatric Research	10.1016/j.jpsychires.2021.09.054	https://www.scopus.com/inward/record.uri?eid=2-s2.0-85116333008&doi=10.1016%2fj.jpsychires.2021.09.054&partnerID=40&md5=9b88b9efead2bb34130ef5a29a01226c	Following recovery from COVID-19, an increasing proportion of individuals have reported the persistence and/or new onset of symptoms which collectively have been identified as post-COVID-19 syndrome by the National Institute for Health and Care Excellence. Although depressive symptoms in the acute phase of COVID-19 have been well characterized, the frequency of depression following recovery of th…		Review	Scopus
Dalmat Y.-M.	57219706778;	What about the chronic forms of post-COVID-19? [Quid des formes chroniques post - Covid-19 ?]	2020	Option/Bio	10.1016/S0992-5945(20)30232-4	https://www.scopus.com/inward/record.uri?eid=2-s2.0-85094814311&doi=10.1016%2fS0992-5945%2820%2930232-4&partnerID=40&md5=b6a39393da54843a1378ad48506629d1	[No abstract available]		Article	Scopus
Naeem F., Omair Husain M., Ishrat Husain M., Javed A.	8850596500;57219400028;54401358500;25225885000;	Digital psychiatry in low-and middle-income countries post-COVID-19: Opportunities, challenges, and solutions	2020	Indian Journal of Psychiatry	10.4103/psychiatry.IndianJPsychiatry_843_20	https://www.scopus.com/inward/record.uri?eid=2-s2.0-85092585152&doi=10.4103%2fpsychiatry.IndianJPsychiatry_843_20&partnerID=40&md5=784cdc0d33f21950771e22c862b82939	Health systems are adapting to the unique challenges posed by the COVID-19 pandemic. Social distancing has forced clinicians to provide their services through online platforms in high income countries. Similar trends have been noticed in Low and middle-income countries (LAMIC). Digital health can help LAMIC address traditional barriers to care by overcoming issues related to stigma, discriminatio…		Review	Scopus
Garg A., Goyal S., Comellas A.P.	57191376064;57221473886;57224698529;	Post-acute COVID-19 functional movement disorder	2021	SAGE Open Medical Case Reports	10.1177/2050313X211039377	https://www.scopus.com/inward/record.uri?eid=2-s2.0-85112458819&doi=10.1177%2f2050313X211039377&partnerID=40&md5=2eafa68e0430b6af6202cb70bca507a4	Movement disorders are rare compared to other neurological manifestations of COVID-19. Patients who have recovered from acute severe acute respiratory syndrome coronavirus-2 infection continue to have multiple debilitating symptoms months later. We report a case of 54-year-old man who presented with repetitive flexion movement of head which started 2 months after severe acute respiratory syndrome…		Article	Scopus
Horn M., Fovet T., Vaiva G., D'Hondt F., Amad A.	56323259400;56054691600;7004749694;37076872400;37055546600;	Somatic symptom disorders and long COVID: A critical but overlooked topic	2021	General Hospital Psychiatry	10.1016/j.genhosppsych.2021.06.007	https://www.scopus.com/inward/record.uri?eid=2-s2.0-85114760655&doi=10.1016%2fj.genhosppsych.2021.06.007&partnerID=40&md5=99d341b87298b8287a8aaa42f6d14f17	[No abstract available]	34215435	Letter	Scopus
Belkin G., Appleton S., Langlois K.	7004236909;57222746531;57222955855;	Reimagining mental health systems post COVID-19	2021	The Lancet Planetary Health	10.1016/S2542-5196(21)00037-1	https://www.scopus.com/inward/record.uri?eid=2-s2.0-85103931100&doi=10.1016%2fS2542-5196%2821%2900037-1&partnerID=40&md5=32316dd8089b7a30c1c4c1bccb2add5e	[No abstract available]	33838728	Note	Scopus
Khasanova D.R., Zhitkova Yu. V., Vaskaeva G.R.	6602915322;55234388200;57225154240;	Post-covid syndrome: A review of pathophysiology, neuropsychiatric manifestations and treatment perspectives	2021	Nevrologiya, Neiropsikhiatriya, Psikhosomatika	10.14412/2074-2711-2021-3-93-98	https://www.scopus.com/inward/record.uri?eid=2-s2.0-85109302448&doi=10.14412%2f2074-2711-2021-3-93-98&partnerID=40&md5=edac73b2a65138caeaec255971e32b71	In the context of the COVID-19 pandemic, healthcare is faced with several new problems, one of which is a post-covid syndrome. Symptoms in many COVID-19 survivors can persist for a long time, significantly affecting the quality of life and work performance. All of the above makes post-covid syndrome a socially significant disease, requires dynamic follow-up of such patients, and rehabilitation pr…		Review	Scopus
Kuehn B.M.	57225943285;	Post-COVID-19 Symptoms Were Worse Than Cancer's Effects	2021	JAMA - Journal of the American Medical Association	10.1001/jama.2021.12353	https://www.scopus.com/inward/record.uri?eid=2-s2.0-85113638351&doi=10.1001%2fjama.2021.12353&partnerID=40&md5=e66737beaa51151ac0ff22014ef060df	[No abstract available]	34427593	Note	Scopus
Kayaaslan B., Eser F., Kalem A.K., Kaya G., Kaplan B., Kacar D., Hasanoglu I., Coskun B., Guner R.	25225627000;55941254400;54792032300;57226386057;57226379658;57226385860;36600462500;56594651500;36981727800;	Post-COVID syndrome: A single-center questionnaire study on 1007 participants recovered from COVID-19	2021	Journal of Medical Virology	10.1002/jmv.27198	https://www.scopus.com/inward/record.uri?eid=2-s2.0-85111403875&doi=10.1002%2fjmv.27198&partnerID=40&md5=ca9c6f2346e9a284711df1c91afa9a4b	Post recovery manifestations have become another concern in patients who have recovered from coronavirus disease 2019 (COVID-19). Numerous reports have shown that COVID-19 has a variety of long-term effects on almost all systems including respiratory, cardiovascular, gastrointestinal, neurological, psychiatric, and dermatological systems. We aimed to investigate the prevalence and characteristics…		Article	Scopus
Dankowski R., Sacharczuk W., Duszyńska D., Mikołajewska W., Szałek-Goralewska A., Łojko-Dankowska A., Szyszka A., Łojko D.	35606464400;57203819759;57231402800;57232790200;57231402900;55615484500;7003352479;6508210954;	Depression and anxiety in patients recently recovered from coronavirus disease (COVID-19)	2021	Neuropsychiatria i Neuropsychologia	10.5114/nan.2021.108028	https://www.scopus.com/inward/record.uri?eid=2-s2.0-85113580542&doi=10.5114%2fnan.2021.108028&partnerID=40&md5=1aaef18a8182f10c9e98f3940057caab	Aim of the study: To evaluate the presence and severity of anxiety and depressive symptoms in patients who recently recovered from coronavirus disease 2019 (COVID-19). Material and methods: In this cross-sectional observational study, patients who had recovered from COVID-19 were assessed between February and April 2021. The symptoms reported by patients were evaluated using a questionnaire devel…		Article	Scopus
Subbaraman N.	57215137680;	US health agency will invest $1 billion to investigate 'long COVID'	2021	Nature	10.1038/d41586-021-00586-y	https://www.scopus.com/inward/record.uri?eid=2-s2.0-85103226799&doi=10.1038%2fd41586-021-00586-y&partnerID=40&md5=ccf1897fb9b8df2f21d013e69c3ad7a5	[No abstract available]	33664445	Note	Scopus
Giebel C., Lord K., Cooper C., Shenton J., Cannon J., Pulford D., Shaw L., Gaughan A., Tetlow H., Butchard S., Limbert S., Callaghan S., Whittington R., Rogers C., Komuravelli A., Rajagopal M., Eley R., Watkins C., Downs M., Reilly S., Ward K., Corcoran R., Bennett K., Gabbay M.	55811634900;41461444700;57226373670;57217680565;57215580449;57219147603;57218907657;57218908057;57218915472;36625016800;57218915136;57218914714;57215088105;57218907189;37124091300;57218910663;55782485800;35446136300;7007016862;7102957004;57218906309;7006177424;55415980800;34770494900;	A UK survey of COVID-19 related social support closures and their effects on older people, people with dementia, and carers	2021	International Journal of Geriatric Psychiatry	10.1002/gps.5434	https://www.scopus.com/inward/record.uri?eid=2-s2.0-85091422614&doi=10.1002%2fgps.5434&partnerID=40&md5=ccec9ca2a283d1a90119acc26c89b15b	Objectives: The aim of this national survey was to explore the impact of COVID-19 public health measures on access to social support services and the effects of closures of services on the mental well-being of older people and those affected by dementia. Methods: A UK-wide online and telephone survey was conducted with older adults, people with dementia, and carers between April and May 2020. The…	32946619	Article	Scopus
Boesl F., Audebert H., Endres M., Prüss H., Franke C.	57283185500;6603080765;7005056946;57203104837;57194573997;	A Neurological Outpatient Clinic for Patients With Post-COVID-19 Syndrome — A Report on the Clinical Presentations of the First 100 Patients	2021	Frontiers in Neurology	10.3389/fneur.2021.738405	https://www.scopus.com/inward/record.uri?eid=2-s2.0-85116280713&doi=10.3389%2ffneur.2021.738405&partnerID=40&md5=b429e7489cb6611365cdb38a14ae6a18	Background and Objectives: Neurological and psychiatric symptoms are frequent in patients with post-COVID-19 syndrome (PCS). Here, we report on the clinical presentation of the first 100 patients who presented to our PCS Neurology outpatient clinic ≥12 weeks after the acute infection with SARS-CoV-2. To date, PCS is only defined by temporal connection to SARS-CoV-2 infection. Identification of cl…		Article	Scopus
Makhbul Z.K.M., Rawshdeh Z.A.	26533278200;57211343506;	Mental stress post-COVID-19	2021	International Journal of Public Health Science	10.11591/ijphs.v10i1.20497	https://www.scopus.com/inward/record.uri?eid=2-s2.0-85100100848&doi=10.11591%2fijphs.v10i1.20497&partnerID=40&md5=ffee52c925d061097f049643b7b518fd	Coronavirus disease (COVID-19) that is plaguing the world today surely carves a dark, unforgettable history. It has been declared a global pandemic by the World Health Organization (WHO). This shows that it has spread worldwide, transcending every border, and then finally penetrating every corner of the world. Despite its small size (measured in nanometer), its influence is great enough in trigge…		Article	Scopus
Fernandes P.M.P., Mariani A.W.	57222331643;23980434900;	Life post-covid-19: Symptoms and chronic complications	2021	Sao Paulo Medical Journal	10.1590/1516-3180.2021.139104022021	https://www.scopus.com/inward/record.uri?eid=2-s2.0-85102331966&doi=10.1590%2f1516-3180.2021.139104022021&partnerID=40&md5=5adb6c8f47193344c859721f3eab86c4	[No abstract available]	33656121	Editorial	Scopus
Steardo L., Jr., Steardo L., Verkhratsky A., Scuderi C.	57208312097;57216422542;7006296472;14047223300;	Post-COVID-19 neuropsychiatric syndrome: Is maladaptive glial recovery to blame?	2021	Acta Physiologica	10.1111/apha.13717	https://www.scopus.com/inward/record.uri?eid=2-s2.0-85110948310&doi=10.1111%2fapha.13717&partnerID=40&md5=5f3a88de4b89ab3f1ce9f187ec6d570e	[No abstract available]	34264006	Editorial	Scopus
Bergren M.D.	7003451689;	Post-COVID-19: Trauma-Informed Care for the School Community	2021	Journal of School Nursing	10.1177/10598405211004709	https://www.scopus.com/inward/record.uri?eid=2-s2.0-85105594620&doi=10.1177%2f10598405211004709&partnerID=40&md5=94b864d2aa7a743caab56d9eb5375b7d	[No abstract available]	33969768	Editorial	Scopus
Fan Q., Wang H., Kong W., Zhang W., Li Z., Wang Y.	57216616423;57216618802;57226892080;57192222111;57191492292;56034194900;	The Implications on Future Ophthalmic Care During and Post-COVID-19	2021	Frontiers in Public Health	10.3389/fpubh.2021.653708	https://www.scopus.com/inward/record.uri?eid=2-s2.0-85113267512&doi=10.3389%2ffpubh.2021.653708&partnerID=40&md5=36d67bab0566de1cf07f9e37cb9349ce	[No abstract available]	34422740	Article	Scopus
[No author name available]	[No author id available]	Practices encouraged to invest to survive in post-Covid era	2020	Veterinary Record	10.1136/vr.m3414	https://www.scopus.com/inward/record.uri?eid=2-s2.0-85090506009&doi=10.1136%2fvr.m3414&partnerID=40&md5=6ff4450b145c53970adb07380204d454	[No abstract available]	32883746	Note	Scopus
Ali A.M., Alkhamees A.A., Hori H., Kim Y., Kunugi H.	57200377291;57218126733;15753924400;16744225500;7004544595;	The depression anxiety stress scale 21: Development and validation of the depression anxiety stress scale 8-item in psychiatric patients and the general public for easier mental health measurement in a post COVID-19 world	2021	International Journal of Environmental Research and Public Health	10.3390/ijerph181910142	https://www.scopus.com/inward/record.uri?eid=2-s2.0-85115752049&doi=10.3390%2fijerph181910142&partnerID=40&md5=530b18f18f5d9566f3ee38813908952b	Despite extensive investigations of the Depression Anxiety Stress Scales-21 (DASS-21) since its development in 1995, its factor structure and other psychometric properties still need to be firmly established, with several calls for revising its item structure. Employing confirmatory factor analysis (CFA), this study examined the factor structure of the DASS-21 and five shortened versions of the D…		Article	Scopus
Sharma R., Pagadala S.D., Bharti P., Chellappan S., Schmidt T., Goyal R.	57214842966;57221774057;56825510000;7003601784;57221774578;57221774338;	Assessing COVID-19 impacts on college students via automated processing of free-form text	2021	HEALTHINF 2021 - 14th International Conference on Health Informatics; Part of the 14th International Joint Conference on Biomedical Engineering Systems and Technologies, BIOSTEC 2021		https://www.scopus.com/inward/record.uri?eid=2-s2.0-85103840473&partnerID=40&md5=a5f77be686c64403dbd983ee18da5735	In this paper, we report experimental results on assessing the impact of COVID-19 on college students by processing free-form texts generated by them. By free-form texts, we mean textual entries posted by college students (enrolled in a four year US college) via an app specifically designed to assess and improve their mental health. Using a dataset comprising of more than 9000 textual entries fro…		Conference Paper	Scopus
Singh S.J., Barradell A.C., Greening N.J., Bolton C., Jenkins G., Preston L., Hurst J.R.	7407869482;57220176191;54784373200;7103238077;57217323497;55598598300;57201513306;	British Thoracic Society survey of rehabilitation to support recovery of the post-COVID- 19 population	2020	BMJ Open	10.1136/bmjopen-2020-040213	https://www.scopus.com/inward/record.uri?eid=2-s2.0-85097124579&doi=10.1136%2fbmjopen-2020-040213&partnerID=40&md5=e8975cc61b0d6cdfb2756cbef3830d51	Objective A proportion of those recovering from COVID-19 are likely to have significant and ongoing symptoms, functional impairment and psychological disturbances. There is an immediate need to develop a safe and efficient discharge process and recovery programme. Established rehabilitation programmes are well placed to deliver a programme for this group but will most likely need to be adapted fo…	33268418	Article	Scopus
Berenguera A., Jacques-Aviñó C., Medina-Perucha L., Puente D.	24340659600;56523269000;57194094662;26432288000;	Long term consequences of COVID-19	2021	European Journal of Internal Medicine	10.1016/j.ejim.2021.08.022	https://www.scopus.com/inward/record.uri?eid=2-s2.0-85114696688&doi=10.1016%2fj.ejim.2021.08.022&partnerID=40&md5=f72232b1ba033dfcb88dbc516af5186a	[No abstract available]		Note	Scopus
Catalán I.P., Martí C.R., Sota D.P.D.L., Álvarez A.C., Gimeno M.J.E., Juana S.F., Rodríguez G.H., Bajo E.D., Gaya N.T., Blasco J.U., Rincón J.M.R.	57211131508;57221371261;57244010600;57221369243;57221370838;57221371222;57214033568;57244293000;57221368967;57211393212;57221247256;	Corticosteroids for COVID-19 symptoms and quality of life at 1 year from admission	2021	Journal of Medical Virology	10.1002/jmv.27296	https://www.scopus.com/inward/record.uri?eid=2-s2.0-85114137306&doi=10.1002%2fjmv.27296&partnerID=40&md5=079d52bbcb8efa8f21e0d79e4cc62dfd	The long-term evolution of COVID-19 is unknown, making it necessary to study the persistence of symptoms over time and their impact on quality of life in people who have had the disease. We analyzed these aspects 1 year after admission for COVID-19 and explored the influence of treatment with systemic corticosteroids during the acute phase of the illness. This observational cohort study took plac…		Article	Scopus
Asly M., Hazim A.	57218715707;56335157100;	Rehabilitation of post-covid-19 patients	2020	Pan African Medical Journal	10.11604/pamj.2020.36.168.23823	https://www.scopus.com/inward/record.uri?eid=2-s2.0-85090174078&doi=10.11604%2fpamj.2020.36.168.23823&partnerID=40&md5=d70e95258ec6e6af0e7a528ab881f7f8	[No abstract available]	32952812	Letter	Scopus
Padron-Monedero A., Noguer-Zambano I., García T.G., Suárez R.S., Bobes J., Gili M., Pérez V., Roca M., Saiz-Ruiz J.	56532107100;57218479982;57218480931;57218481701;7005688230;57212263018;57221356856;39162021100;7005856286;	Suicide. The post-COVID era: A time for action [Suicidio. La era post-COVID: Tiempo para la acción]	2020	Revista de Psiquiatria y Salud Mental	10.1016/j.rpsm.2020.06.005	https://www.scopus.com/inward/record.uri?eid=2-s2.0-85089298329&doi=10.1016%2fj.rpsm.2020.06.005&partnerID=40&md5=1264f01d7fa75a58149f5cce3be9e27c	[No abstract available]	32703732	Letter	Scopus
O'Sullivan O., Barker-Davies R.M., Thompson K., Bahadur S., Gough M., Lewis S., Martin M., Segalini A., Wallace G., Phillip R., Cranley M.	57218408644;57194399273;57221929896;57218405666;57039642800;57194326812;57224730831;57224090012;57224089943;17135509900;57188646187;	Rehabilitation post-COVID-19: Cross-sectional observations using the Stanford Hall remote assessment tool	2021	BMJ Military Health	10.1136/bmjmilitary-2021-001856	https://www.scopus.com/inward/record.uri?eid=2-s2.0-85106953056&doi=10.1136%2fbmjmilitary-2021-001856&partnerID=40&md5=4082b67a645d0c0ff9f25276de82e971	Introduction: The multisystem COVID-19 can cause prolonged symptoms requiring rehabilitation. This study describes the creation of a remote COVID-19 rehabilitation assessment tool to allow timely triage, assessment and management. It hypotheses those with post-COVID-19 syndrome, potentially without laboratory confirmation and irrespective of initial disease severity, will have significant rehabil…		Article	Scopus
Parkin A., Davison J., Tarrant R., Ross D., Halpin S., Simms A., Salman R., Sivan M.	57223099957;57223089817;57223095272;56053877800;57197471599;26868111800;57223081824;18438035700;	A Multidisciplinary NHS COVID-19 Service to Manage Post-COVID-19 Syndrome in the Community	2021	Journal of Primary Care and Community Health	10.1177/21501327211010994	https://www.scopus.com/inward/record.uri?eid=2-s2.0-85104797430&doi=10.1177%2f21501327211010994&partnerID=40&md5=3cd073bdaff2fb962acd6f941020cebf	The National Institute for Health and Care Excellence (NICE) describe “post COVID-19 syndrome” or “Long COVID” as a set of persistent physical, cognitive and/or psychological symptoms that continue for more than 12 weeks after illness and which are not explained by an alternative diagnosis. These symptoms are experienced not only by patients discharged from hospital but also those in the communit…	33880955	Article	Scopus
Donnelly S.C.	7101661432;	Post COVID Syndrome (PCS) and healthcare workers: Who cares for the carers?	2020	QJM	10.1093/qjmed/hcaa248	https://www.scopus.com/inward/record.uri?eid=2-s2.0-85091415338&doi=10.1093%2fqjmed%2fhcaa248&partnerID=40&md5=a15204d2c06a6b3175fa5fcf004d7c87	[No abstract available]	32901263	Note	Scopus
Lokugamage A.U., Bowen M.-A., Blair J.	57215370007;57219021370;57219021902;	Long covid: Doctors must assess and investigate patients properly	2020	The BMJ	10.1136/bmj.m4583	https://www.scopus.com/inward/record.uri?eid=2-s2.0-85097124938&doi=10.1136%2fbmj.m4583&partnerID=40&md5=90d8113e08e8f169096a206c97de05d6	[No abstract available]	33268328	Letter	Scopus
Pelizza L., Pupo S.	23006201300;55356123500;	The times they are a-changin: Implementing new psychiatric rehabilitation models within a community care in the post covid-19 era	2021	Acta Biomedica	10.23750/abm.v92i2.11043	https://www.scopus.com/inward/record.uri?eid=2-s2.0-85105906469&doi=10.23750%2fabm.v92i2.11043&partnerID=40&md5=bb172523ff2eed8158e091fe3a111cff	[No abstract available]	33988148	Letter	Scopus
Parlapani E., Holeva V., Nikopoulou V.A., Sereslis K., Athanasiadou M., Godosidis A., Stephanou T., Diakogiannis I.	24179431000;23110928200;57205064099;57218764326;57226362195;57218768930;57218768177;24767528100;	Intolerance of Uncertainty and Loneliness in Older Adults During the COVID-19 Pandemic	2020	Frontiers in Psychiatry	10.3389/fpsyt.2020.00842	https://www.scopus.com/inward/record.uri?eid=2-s2.0-85090195215&doi=10.3389%2ffpsyt.2020.00842&partnerID=40&md5=c8d6509dfaa74bd255af5b459cc3eebe	Objective: The COVID-19 pandemic imposed a psychological burden on people worldwide, including fear and anxiety. Older adults are considered more vulnerable during public health emergency crises. Therefore, the aim of the present study was to investigate the psychological response of older adults during the acute phase of the pandemic in Greece. Method: This cross-sectional study was part of a la…		Article	Scopus
Crea F.	35371766500;	The central role of amygdala in stress-related cardiac diseases and an update on long-COVID	2021	European Heart Journal	10.1093/eurheartj/ehab255	https://www.scopus.com/inward/record.uri?eid=2-s2.0-85106553301&doi=10.1093%2feurheartj%2fehab255&partnerID=40&md5=b0573d5e7808559f4f3b21f884550d5e	[No abstract available]	33990122	Article	Scopus
Vanni G., Materazzo M., Pellicciaro M., Ingallinella S., Rho M., Santori F., Cotesta M., Caspi J., Makarova A., Pistolese C.A., Buonomo O.C.	16048545500;57201519661;57205258624;57211499868;57211501369;57217063989;57217064288;57216643669;57217063842;6508147677;6701844146;	Breast cancer and COVID - 19: The effect of fear on patients' decision-making process	2020	In Vivo	10.21873/invivo.11957	https://www.scopus.com/inward/record.uri?eid=2-s2.0-85086008407&doi=10.21873%2finvivo.11957&partnerID=40&md5=7d4751dd21367294f718936b09491f7c	Background/Aim: Coronavirus-19 (COVID-19) pandemic outbreak is currently having a huge impact on medical resource allocation. Breast Cancer (BC) patients are concerned both with BC treatment and COVID-19. This study aimed to estimate the impact of anxiety among patients, caused by the spreading of COVID-19. Patients and Methods: Between the 16th of January and the 20th of March 2020, we retrospec…	32503825	Article	Scopus
Dey J.	57203856178;	Pivotal “New Normal” Telemedicine: secured psychiatric homeopathy medicine transmission in Post-COVID	2021	International Journal of Information Technology (Singapore)	10.1007/s41870-021-00675-1	https://www.scopus.com/inward/record.uri?eid=2-s2.0-85105305682&doi=10.1007%2fs41870-021-00675-1&partnerID=40&md5=a3ac56446fc4a3f3fcbf35f076f8abdd	In this Post-COVID-19 “New Normal” era, the importance of Telemedicine is immense. In telemedicine, the patients’ sensitive medical data security is the matter of highest demands. There exists data transmission between the psychiatric patients and psychiatrists through web-based portal. Cryptography is the essential component where medical data is transmitted securely. Insomnia, Depression, Mood …		Article	Scopus
Chirico F.	57191295463;	Spirituality to cope with COVID-19 pandemic, climate change and future global challenges	2021	Journal of Health and Social Sciences		https://www.scopus.com/inward/record.uri?eid=2-s2.0-85110009575&partnerID=40&md5=f722581461f3462a42e98f29216e8fa8	Spirituality refers to a set of values of connectedness with the self, others and the entire universe that is guided by a connection with the Transcendent and Superior. In today’s times of the COVID-19 pandemic, spiritual skills can be a resource to address mental health issues, both among the general population, especially the most vulnerable, including the elderly, sick, marginalised and those …		Article	Scopus
Loughman A., Hedley J., Olsson C.A., Berk M., Moylan S., Saffery R., Sly P.D., Tang M.L.K., Ponsonby A.-L., Vuillermin P., the BIS Investigator Group	56122488800;57270470100;35517348100;56760657800;49863974800;57193914840;35371387300;57225829610;55516590800;57080576600;	Increased maternal mental health burden in a representative longitudinal community cohort coinciding with COVID-19 lockdown	2021	Australian Journal of Psychology	10.1080/00049530.2021.1956286	https://www.scopus.com/inward/record.uri?eid=2-s2.0-85115660112&doi=10.1080%2f00049530.2021.1956286&partnerID=40&md5=14f65db19639653a00342eb019ef718c	Measures to control the COVID-19 pandemic have disrupted social networks and employment security worldwide. Longitudinal data in representative samples are required to understand the corresponding mental health impacts. We aimed to estimate the prevalence of depressive symptoms in Australian women raising young families during the first Victorian lockdown and to identify risk factors. Participant…		Article	Scopus
Taquet M., Dercon Q., Luciano S., Geddes J.R., Husain M., Harrison P.J.	36158825000;57223373137;57217846775;56883972800;7201522757;55708002700;	Incidence, co-occurrence, and evolution of long-COVID features: A 6-month retrospective cohort study of 273,618 survivors of COVID-19	2021	PLoS Medicine	10.1371/journal.pmed.1003773	https://www.scopus.com/inward/record.uri?eid=2-s2.0-85115970150&doi=10.1371%2fjournal.pmed.1003773&partnerID=40&md5=5296ea0521f3332bc75c881d8773d449	Background Long-COVID refers to a variety of symptoms affecting different organs reported by people following Coronavirus Disease 2019 (COVID-19) infection. To date, there have been no robust estimates of the incidence and co-occurrence of long-COVID features, their relationship to age, sex, or severity of infection, and the extent to which they are specific to COVID-19. The aim of this study is …		Article	Scopus
McDonald S.E., O’connor K.E., Matijczak A., Tomlinson C.A., Applebaum J.W., Murphy J.L., Zsembik B.A.	56663848500;57210961630;57204476580;57218850535;57194764364;57218854559;6602842690;	Attachment to pets moderates transitions in latent patterns of mental health following the onset of the covid-19 pandemic: Results of a survey of U.S. adults	2021	Animals	10.3390/ani11030895	https://www.scopus.com/inward/record.uri?eid=2-s2.0-85102701373&doi=10.3390%2fani11030895&partnerID=40&md5=f285f8ac1dc424297b262338099c8d88	This cross-sectional study examined whether, and to what extent, attachment to pets was associated with changes in latent patterns of adults’ perceived mental health symptoms during the COVID-19 pandemic (n = 1942). We used latent transition analysis to determine the stability of subgroup membership pre-and post-COVID and the effect of attachment to pets on transition probabilities. Mental health…		Article	Scopus
Liu S., Xi H.-T., Zhu Q.-Q., Ji M., Zhang H., Yang B.-X., Bai W., Cai H., Zhao Y.-J., Chen L., Ge Z.-M., Wang Z., Han L., Chen P., Liu S., Cheung T., Hall B.J., An F.-R., Xiang Y.-T.	57074238600;57222979655;57222994611;57222987302;57222995091;57195756147;57222990238;57222991688;57216173754;57222992070;57222991896;57190431377;56883555800;57216952492;57257433900;56828857900;57218302519;8644333000;35241398400;	The prevalence of fatigue among Chinese nursing students in post-COVID-19 era	2021	PeerJ	10.7717/peerj.11154	https://www.scopus.com/inward/record.uri?eid=2-s2.0-85104336387&doi=10.7717%2fpeerj.11154&partnerID=40&md5=29901a812e3b95a2566464bee7769950	Background: Due to the COVID-19 outbreak, all teaching activities in nursing schools were suspended in China, and many nursing students were summoned to work in hospitals to compensate for the shortage of manpower. This study examined the prevalence of fatigue and its association with quality of life (QOL) among nursing students during the post-COVID-19 era in China. Methods: This was a multicent…		Article	Scopus
Simani L., Ramezani M., Darazam I.A., Sagharichi M., Aalipour M.A., Ghorbani F., Pakdaman H.	57190681335;56909663900;36808950300;57221835086;57221831253;57218917750;6504803833;	Prevalence and correlates of chronic fatigue syndrome and post-traumatic stress disorder after the outbreak of the COVID-19	2021	Journal of NeuroVirology	10.1007/s13365-021-00949-1	https://www.scopus.com/inward/record.uri?eid=2-s2.0-85100354102&doi=10.1007%2fs13365-021-00949-1&partnerID=40&md5=d7411032ef106e5397ddaf9f18597a6e	As the SARS-COV-2 becomes a global pandemic, many researchers have a concern about the long COVID-19 complications. Chronic fatigue syndrome/myalgic encephalomyelitis (CFS/ME) is a persistent, debilitating, and unexplained fatigue disorder. We investigated psychological morbidities such as CFS and post-traumatic stress disorder (PTSD) among survivors of COVID-19 over 6 months. All COVID-19 surviv…	33528827	Article	Scopus
Lokugamage A.U., Simpson F.K., Chew-Graham C.A.	57215370007;57221726190;6701468194;	Patient commentary: How power imbalances in the narratives, research, and publications around long covid can harm patients	2021	The BMJ	10.1136/bmj.n1579	https://www.scopus.com/inward/record.uri?eid=2-s2.0-85108905840&doi=10.1136%2fbmj.n1579&partnerID=40&md5=4b72f49237d0c962ffc0fae49dc2b8a4	[No abstract available]	34172475	Note	Scopus
Maru V.	36721316700;	The ‘new normal’ in post–COVID-19 pediatric dental practice	2021	International Journal of Paediatric Dentistry	10.1111/ipd.12764	https://www.scopus.com/inward/record.uri?eid=2-s2.0-85108110786&doi=10.1111%2fipd.12764&partnerID=40&md5=e4e34c5e7e79f3e18ed4e5c45b00ba97	The COVID-19 pandemic has posed an extraordinary challenge to the world. Dental healthcare personnel are considered to be at high risk as they work in close proximity to the oral cavity of patients. New procedures of approach and management should be incorporated in different aspects of routine dental practice. In addition, pediatric dentists are posed with unique and extraordinary challenges of …	34148269	Article	Scopus
Sá-Caputo D.C., Coelho-Oliveira A.C., Pessanha-Freitas J., Paineiras-Domingos L.L., Lacerda A.C.R., Mendonça V.A., Sonza A., Taiar R., Sartorio A., Seixas A., Bernardo-Filho M.	56239353800;57221291497;57212173201;57191525723;10143861700;6506058172;54973915100;15823162100;7005750119;55633819500;7006430305;	Whole-body vibration exercise: A possible intervention in the management of post COVID-19 complications?	2021	Applied Sciences (Switzerland)	10.3390/app11125733	https://www.scopus.com/inward/record.uri?eid=2-s2.0-85109073272&doi=10.3390%2fapp11125733&partnerID=40&md5=03fb74caf68ddf7619a4097c5e9d8525	COVID-19 infection frequently leaves the infected subjects with impairments of multi-organs, the so-called post COVID-19 syndrome, which needs to be adequately addressed. The perspective of this narrative review is to verify the possible role of whole-body vibration exercise in the post-COVID-19 rehabilitation of these patients. Publications reporting the use of WBV exercises to counteract fatigu…		Review	Scopus
Barbato C., Di Certo M.G., Gabanella F., Petrella C., Fiore M., Passananti C., Colizza A., Cavalcanti L., Ralli M., Greco A., Vincentiis M.D.E., Minni A.	57190091187;6507925372;9744944400;9244386800;7102171738;6701533321;57210887726;57239608300;24537505000;56214842200;57222346706;6603157219;	Staying tuned for post-COVID-19 syndrome: Looking for new research to sniff out	2021	European Review for Medical and Pharmacological Sciences	10.26355/eurrev_202108_26553	https://www.scopus.com/inward/record.uri?eid=2-s2.0-85113923040&doi=10.26355%2feurrev_202108_26553&partnerID=40&md5=db51d212de73c2d1154acccfe613d3d7	Post-COVID-19 syndrome was defined as a persistent and protracted illness, which follows acute COVID-19 infection. This condition continues for more than 12 weeks and cannot be attributed to other clinical situations. Researchers and clinicians are allied in unraveling the molecular pathogenetic mechanisms and the clinical development of this unexpected SARS-CoV-2 infectious evolution. Anosmia, d…	34486708	Article	Scopus
Och A., Tylicki P., Polewska K., Puchalska-Reglińska E., Parczewska A., Szabat K., Biedunkiewicz B., Dębska-ślizień A., Tylicki L.	57275393700;57226375929;57226389400;57240161700;57204576071;57274359800;6602671546;55941973900;6603395422;	Persistent post-covid-19 syndrome in hemodialyzed patients—a longitudinal cohort study from the North of Poland	2021	Journal of Clinical Medicine	10.3390/jcm10194451	https://www.scopus.com/inward/record.uri?eid=2-s2.0-85115873267&doi=10.3390%2fjcm10194451&partnerID=40&md5=52668a73a046a2134a5bf87db68c1a18	Background: After recovery from COVID-19, patients frequently face so-called “Post-COVID-19 Syndrome” defined by clusters of persistent symptoms lasting for >12 weeks which may arise from any system in the body. The long-term health consequences of COVID-19 in maintenance hemodialyzed (HD) patients remain to be investigated. Methods: In this longitudinal cohort study we described the health conse…		Article	Scopus
Stephenson T., Shafran R., De Stavola B., Rojas N., Aiano F., Amin-Chowdhury Z., McOwat K., Simmons R., Zavala M., Consortium C., Ladhani S.N.	57204300100;7003543961;7004622714;57240120800;57218535739;57209531020;57225907608;35171543400;57223305575;57239307700;57203627482;	Long COVID and the mental and physical health of children and young people: National matched cohort study protocol (the CLoCk study)	2021	BMJ Open	10.1136/bmjopen-2021-052838	https://www.scopus.com/inward/record.uri?eid=2-s2.0-85113941522&doi=10.1136%2fbmjopen-2021-052838&partnerID=40&md5=f426bf7cffcd124ffd122c0b1cf066e7	Introduction There is uncertainty surrounding the diagnosis, prevalence, phenotype, duration and treatment of Long COVID. This study aims to (A) describe the clinical phenotype of post-COVID symptomatology in children and young people (CYP) with laboratory-confirmed SARS-CoV-2 infection compared with test-negative controls, (B) produce an operational definition of Long COVID in CYP, and (C) estab…	34446502	Article	Scopus
Ordinola Navarro A., Cervantes-Bojalil J., Cobos Quevedo O.D.J., Avila Martínez A., Hernández-Jiménez C.A., Pérez Álvarez E., González Gil A., Peralta Amaro A.L., Vera-Lastra O., Lopez Luis B.A.	57222809785;57222812782;57191474332;57222809057;57222814313;57222809834;57222813112;57194736742;55995913600;57202029710;	Decreased quality of life and spirometric alterations even after mild-moderate COVID-19	2021	Respiratory Medicine	10.1016/j.rmed.2021.106391	https://www.scopus.com/inward/record.uri?eid=2-s2.0-85104064801&doi=10.1016%2fj.rmed.2021.106391&partnerID=40&md5=4080b0e48562d23cde08fb234e261de4	Background: The follow-up of recovered COVID-19 patients is still limited. We aimed to evaluate the changes in quality-of-life (QOL) and spirometric alterations in the convalescent phase of 115 patients with at least 30 days post-COVID-19. Methods: We included patients with confirmed COVID-19 infection, available past medical records and at least 30 days after the onset of symptoms. All patients …	33865161	Article	Scopus
Eroğlu İ., Eroğlu B.Ç., Güven G.S.	57218192073;57218400179;6603040389;	Altered tryptophan absorption and metabolism could underlie long-term symptoms in survivors of coronavirus disease 2019 (COVID-19)	2021	Nutrition	10.1016/j.nut.2021.111308	https://www.scopus.com/inward/record.uri?eid=2-s2.0-85108104085&doi=10.1016%2fj.nut.2021.111308&partnerID=40&md5=aa50d6e8589bac6bd4ac9006df56fdd1	The global pandemic of COVID-19 has been lasting for more than one year and there is little known about the long-term health effects of the disease. Long-COVID is a new term that is used to describe the enduring symptoms of COVID-19 survivors. Huang et al. reported that fatigue, muscle weakness, sleep disturbances, anxiety, and depression were the most common complaints in COVID-19 survivors afte…	34111831	Article	Scopus
Taboada M., Moreno E., Leal S., Pita-Romero R., Sanduende Y., Rama P., Cid M., Seoane-Pillado T.	6505829259;57220731914;57208038518;6507498338;8288289900;56067621200;57221643843;35225281800;	Long-term Outcomes After Tracheostomy for COVID-19 [Resultados a largo plazo después de la traqueotomía en pacientes con COVID-19]	2021	Archivos de Bronconeumologia	10.1016/j.arbres.2021.01.014	https://www.scopus.com/inward/record.uri?eid=2-s2.0-85101885431&doi=10.1016%2fj.arbres.2021.01.014&partnerID=40&md5=869d94a270e66a116f78714e9647a896	[No abstract available]	33674121	Article	Scopus
Maheshkar C., Sharma V.	57226162579;57202395219;	Occupational stress: A pre and post COVID-19 perspective on teaching personnel in higher education institutions of India	2021	Indian Journal of Ecology		https://www.scopus.com/inward/record.uri?eid=2-s2.0-85110603955&partnerID=40&md5=e731030b9a492db128bb6f5d62d72852	The COVID-19 as a catalytic phenomenon exposes many loop holes in the socio-economic sustainability of business and society. It exposed people to different occupational stressors and anxiety. This study was focused on occupational stress of teaching personnel in higher education institutions (HEIs), in both pre and post COVID-19 scenario. Descriptive analysis shows work autonomy, career progressi…		Review	Scopus
Hopkinson N.	56858377200;	Acknowledging breathlessness post-covid	2021	The BMJ	10.1136/bmj.n1264	https://www.scopus.com/inward/record.uri?eid=2-s2.0-85106482193&doi=10.1136%2fbmj.n1264&partnerID=40&md5=12f490a65d550e04a523a3f195fe7f27	[No abstract available]	34016654	Letter	Scopus
Edit V.	6504668514;	Treatment options for localized and widespread post-covid pain [Poszt-Covidban jelentkezô lokalizált és kiterjedt fájdalom kezelési lehetôségei]	2021	Lege Artis Medicinae	10.33616/lam.31.022	https://www.scopus.com/inward/record.uri?eid=2-s2.0-85113133072&doi=10.33616%2flam.31.022&partnerID=40&md5=d8890e63c6bbbabf13635dbe8cf9f83a	Data on the new coronavirus caused disease and its treatment have been accumulating for more than a year. There are four main disease courses: no or mild symptoms, unavoidable hospitalisation, severe or lethal outcome, and permanent or posthoc manifestations. The last course is usually referred to as post-COVID syndrome. As a part of the acute and post-COVID symptomatology there were published pa…		Article	Scopus
Lamprecht B.	22941305600;	Is there a post-COVID syndrome? [Gibt es ein Post-COVID-Syndrom?]	2020	Pneumologe	10.1007/s10405-020-00347-0	https://www.scopus.com/inward/record.uri?eid=2-s2.0-85092142089&doi=10.1007%2fs10405-020-00347-0&partnerID=40&md5=21a318533b5f3646c161964e8029e821	For critically ill COVID-19 patients surviving the acute phase of the disease could possibly only mean having overcome the first stage of a long and challenging path. Physical, cognitive and psychological consequences seem to be realistic; however, do residual symptoms in patients who have returned to microbiological normalization constitute a post-COVID syndrome and which symptoms are principall…		Review	Scopus
D’arqom A., Sawitri B., Nasution Z., Lazuardi R.	57197848625;57201374339;57223337285;57226384185;	“Anti-COVID-19” Medications, Supplements, and Mental Health Status in Indonesian Mothers with School-Age Children	2021	International Journal of Women's Health	10.2147/IJWH.S316417	https://www.scopus.com/inward/record.uri?eid=2-s2.0-85111358505&doi=10.2147%2fIJWH.S316417&partnerID=40&md5=5f7957905aa3f52b5c54e43eefcd0a01	Purpose: The COVID-19 pandemic affects all aspects of life and might cause stress for vulnerable groups such as mothers with school-age children, both housewives and working mothers. With the uncontrolled circulating information about medications, supplements, and herbs that are believed to treat COVID-19, self-medication and misused might escalate. Therefore, this study aims to determine the con…		Article	Scopus
Korompoki E., Gavriatopoulou M., Hicklen R.S., Ntanasis-Stathopoulos I., Kastritis E., Fotiou D., Stamatelopoulos K., Terpos E., Kotanidou A., Hagberg C.A., Dimopoulos M.A., Kontoyiannis D.P.	57188640319;26026281300;35105022500;56624542300;8504977900;57188804279;6602464098;7004049779;6602469737;7006222299;57216482800;35377023000;	Epidemiology and organ specific sequelae of post-acute COVID19: A narrative review	2021	Journal of Infection	10.1016/j.jinf.2021.05.004	https://www.scopus.com/inward/record.uri?eid=2-s2.0-85107067596&doi=10.1016%2fj.jinf.2021.05.004&partnerID=40&md5=705c4df0a52de7ca9f67cbe5a08e2735	Objectives: “Long COVID”, a term coined by COVID-19 survivors, describes persistent or new symptoms in a subset of patients who have recovered from acute illness. Globally, the population of people infected with SARS-CoV-2 continues to expand rapidly, necessitating the need for a more thorough understanding of the array of potential sequelae of COVID-19. The multisystemic aspects of acute COVID-1…	33992686	Review	Scopus
Cardi V., Willmott D., Ambwani S., Rowlands K., Clark Bryan D., Treasure J.	36959530400;57205164033;24328706200;57195927009;57216644101;57220533384;	Treatment for eating disorders in a post-COVID world: The case of TRIANGLE	2020	European Eating Disorders Review	10.1002/erv.2761	https://www.scopus.com/inward/record.uri?eid=2-s2.0-85088430261&doi=10.1002%2ferv.2761&partnerID=40&md5=b44b2a3b00eaa251f1cb359be3aa5614	[No abstract available]	32715545	Editorial	Scopus
Ladds E., Rushforth A., Wieringa S., Taylor S., Rayner C., Husain L., Greenhalgh T.	55425725600;56664208300;57193413362;57219021226;57071319800;57218526556;57221483780;	Persistent symptoms after Covid-19: qualitative study of 114 “long Covid” patients and draft quality principles for services	2020	BMC Health Services Research	10.1186/s12913-020-06001-y	https://www.scopus.com/inward/record.uri?eid=2-s2.0-85097817958&doi=10.1186%2fs12913-020-06001-y&partnerID=40&md5=8d70d89be5c6a530e5b68bae73520c23	Background: Approximately 10% of patients with Covid-19 experience symptoms beyond 3–4 weeks. Patients call this “long Covid”. We sought to document such patients’ lived experience, including accessing and receiving healthcare and ideas for improving services. Methods: We held 55 individual interviews and 8 focus groups (n = 59) with people recruited from UK-based long Covid patient support group…	33342437	Article	Scopus
Xiong Y., Mi B., Panayi A.C., Chen L., Liu G.	57129604600;57193512510;57200016290;57221565872;55816758600;	Wuhan: the first post-COVID-19 success story	2020	British Journal of Surgery	10.1002/bjs.11875	https://www.scopus.com/inward/record.uri?eid=2-s2.0-85088816361&doi=10.1002%2fbjs.11875&partnerID=40&md5=623ce376cedf6f195b1aa65669f47755	[No abstract available]	32735719	Letter	Scopus
Gervasoni F., LoMauro A., Ricci V., Salce G., Andreoli A., Visconti A., Pantoni L.	57222309131;8275163100;57203743512;57287944700;7102193229;57220900903;7004486153;	Balance and visual reliance in post-COVID syndrome patients assessed with a robotic system: a multi-sensory integration deficit	2021	Neurological Sciences	10.1007/s10072-021-05647-8	https://www.scopus.com/inward/record.uri?eid=2-s2.0-85116570362&doi=10.1007%2fs10072-021-05647-8&partnerID=40&md5=f6744999194b0e3e6d409681e6b8994a	The symptoms of SARS-CoV-2 infection are not limited to the acute phase, with vertigo, peripheral neuropathies, headache, fatigue, memory loss, and depression being the most common post-acute clinical manifestations. Such post-COVID syndrome is a new clinically relevant challenge for diagnosis and therapy. Our goal was to quantify deficit in balance and proprioception related to post-COVID syndro…		Article	Scopus
Chadi N., Spinoso-Di Piano C., Osmanlliu E., Gravel J., Drouin O.	36682032800;57238647700;56815192200;8614268000;57210908454;	Mental Health–Related Emergency Department Visits in Adolescents Before and During the COVID-19 Pandemic: A Multicentric Retrospective Study	2021	Journal of Adolescent Health	10.1016/j.jadohealth.2021.07.036	https://www.scopus.com/inward/record.uri?eid=2-s2.0-85113880472&doi=10.1016%2fj.jadohealth.2021.07.036&partnerID=40&md5=c85a2cb102e07f77e7a4ba7ddfc9b45f	Purpose: The purpose of this study was to compare pre/post-COVID-19 changes in mental health–related emergency department visits among adolescents. Methods: We conducted a retrospective analysis of all mental health–related emergency department visits in two large tertiary pediatric hospital centers between January 2018 and December 2020. We described monthly pre/post-COVID-19 changes in frequenc…		Article	Scopus
Pretorius E., Vlok M., Venter C., Bezuidenhout J.A., Laubscher G.J., Steenkamp J., Kell D.B.	8252586100;56513937700;55778419900;57217140265;57218199540;57218199845;7103377387;	Persistent clotting protein pathology in Long COVID/Post-Acute Sequelae of COVID-19 (PASC) is accompanied by increased levels of antiplasmin	2021	Cardiovascular Diabetology	10.1186/s12933-021-01359-7	https://www.scopus.com/inward/record.uri?eid=2-s2.0-85113745787&doi=10.1186%2fs12933-021-01359-7&partnerID=40&md5=3682f3ab29809fc07caa0ec95572262a	Background: Severe acute respiratory syndrome coronavirus 2 (SARS-Cov-2)-induced infection, the cause of coronavirus disease 2019 (COVID-19), is characterized by acute clinical pathologies, including various coagulopathies that may be accompanied by hypercoagulation and platelet hyperactivation. Recently, a new COVID-19 phenotype has been noted in patients after they have ostensibly recovered fro…	34425843	Article	Scopus
Rashid A.	56230248700;	Yonder: Long Covid, mental health video consultations, overactive bladder syndrome, and haematological malignancies	2020	British Journal of General Practice	10.3399/BJGP20X713765	https://www.scopus.com/inward/record.uri?eid=2-s2.0-85096948339&doi=10.3399%2fBJGP20X713765&partnerID=40&md5=ae7ce0a9696644c0d3e1a7f42e33d4c5	[No abstract available]	33243911	Note	Scopus
Finsterer J., Scorza F.A.	55181651300;6602614525;	Exclude differentials before attributing post-COVID fatigue to myopathy	2021	Clinical Neurophysiology	10.1016/j.clinph.2021.06.018	https://www.scopus.com/inward/record.uri?eid=2-s2.0-85112516098&doi=10.1016%2fj.clinph.2021.06.018&partnerID=40&md5=6b124c1762e9c4de93019a31df29c6b4	[No abstract available]	34332866	Letter	Scopus
Pelizza L., Pupo S.	23006201300;55356123500;	Future psychiatric services in Italy: Lesson from the COVID-19 pandemic	2020	Acta Biomedica	10.23750/abm.v91i3.10170	https://www.scopus.com/inward/record.uri?eid=2-s2.0-85090873447&doi=10.23750%2fabm.v91i3.10170&partnerID=40&md5=fec33a4d0490558ff84823304e403de6	During the COVID-19 epidemic, home care and remote working showed important technological innovations, leading to review all public mental health policies. In this article, some considerations based on the Italian COVID-19 experience in order to plan post-COVID psychiatric interventions are reported. (www.actabiomedica.it). © Mattioli 1885.	32921709	Note	Scopus
Karim H.Md.R., Khan T.H.	55639233600;57262288900;	The COVID-19 babies are even more blue and lethal	2021	Anaesthesia, Pain and Intensive Care	10.35975/apic.v25i4.1569	https://www.scopus.com/inward/record.uri?eid=2-s2.0-85115047258&doi=10.35975%2fapic.v25i4.1569&partnerID=40&md5=63ea6dccf836761a357d4b8337e7a3af	This is a century of corona virus. The world is still coping up with the third wave of COVID-19, while the scientists have already warned that a fourth wave is imminent. This wave is expected to be more lethal due to multiple mutated variety of the corona virus, including one of the most lethal one known as Indian variant or delta variant. Meanwhile, the health staff has to deal with those patien…		Review	Scopus
Iqbal F.M., Lam K., Sounderajah V., Elkin S., Ashrafian H., Darzi A.	56673855000;57219393191;56554174700;7003653843;57197609986;14633357600;	Understanding the survivorship burden of long COVID	2021	EClinicalMedicine	10.1016/j.eclinm.2021.100767	https://www.scopus.com/inward/record.uri?eid=2-s2.0-85101424786&doi=10.1016%2fj.eclinm.2021.100767&partnerID=40&md5=256f651ea2f29ef49fbf37ae26309255	[No abstract available]		Note	Scopus
Kirby T.	56957890200;	Young person with long COVID after mild disease	2021	The Lancet Respiratory Medicine	10.1016/S2213-2600(21)00123-5	https://www.scopus.com/inward/record.uri?eid=2-s2.0-85105543459&doi=10.1016%2fS2213-2600%2821%2900123-5&partnerID=40&md5=ad1bb6c4b92475e85f921583eb7e2490	[No abstract available]	33675686	Article	Scopus
Michelen M., Manoharan L., Elkheir N., Cheng V., Dagens A., Hastie C., O'Hara M., Suett J., Dahmash D., Bugaeva P., Rigby I., Munblit D., Harriss E., Burls A., Foote C., Scott J., Carson G., Olliaro P., Sigfrid L., Stavropoulou C.	57221710973;57221512726;56181543500;57221709734;57201991118;24075937100;57221590630;57219019934;57196356077;57218895803;57216962327;55233686800;56925111300;8091688700;57284719300;7407335491;57192177004;7005144054;57191265552;36100785200;	Characterising long COVID: A living systematic review	2021	BMJ Global Health	10.1136/bmjgh-2021-005427	https://www.scopus.com/inward/record.uri?eid=2-s2.0-85116386106&doi=10.1136%2fbmjgh-2021-005427&partnerID=40&md5=40cec5f3f69e37e01d253176b1b283fe	Background While it is now apparent clinical sequelae (long COVID) may persist after acute COVID-19, their nature, frequency and aetiology are poorly characterised. This study aims to regularly synthesise evidence on long COVID characteristics, to help inform clinical management, rehabilitation strategies and interventional studies to improve long-term outcomes. Methods A living systematic review…		Review	Scopus
Abadal J.M., Gonzalez-Nieto J., Lopez-Zarraga F., De Gregorio M.A., Kitrou P.M., Mendez S.	6601908791;57078748000;11241682200;7005505938;52663896300;54403285300;	Future scenarios and opportunities for interventional radiology in the post COVID-19 era	2021	Diagnostic and Interventional Radiology	10.5152/dir.2020.20494	https://www.scopus.com/inward/record.uri?eid=2-s2.0-85102965274&doi=10.5152%2fdir.2020.20494&partnerID=40&md5=d501862772c279355ef2cc0166f22162	Pandemic outbreak has led health systems worldwide into a rapid reorganization in response to coronavirus infections, forcing interventional radiology units to adapt. Interventional procedures have evolved in number, type and setting and have arguably been optimized as a direct consequence of this pandemic; a result that will undoubtedly lead to radical change within the specialty. This paper exp…	32990244	Article	Scopus
Long Q., Li J., Hu X., Bai Y., Zheng Y., Gao Z.	57267767600;57267344200;57267344300;57267767700;57267767800;57211737687;	Follow-Ups on Persistent Symptoms and Pulmonary Function Among Post-Acute COVID-19 Patients: A Systematic Review and Meta-Analysis	2021	Frontiers in Medicine	10.3389/fmed.2021.702635	https://www.scopus.com/inward/record.uri?eid=2-s2.0-85115396358&doi=10.3389%2ffmed.2021.702635&partnerID=40&md5=0ebd5898a16c82dec43613679772b911	Objective: As the number of recovering COVID-19 patients increases worldwide, the persistence of symptoms and signs through the post-acute phase indicates an urgent need for prolonged follow-up care. To explore existing data about post-acute COVID-19 syndrome, this meta-analysis assesses the prevalence of persistent manifestations in multiple systems and abnormalities in lung function, as well as…		Review	Scopus
Demarie S., Galvani C., Billat V.L.	6601937789;55884230100;7005809200;	Horse-riding competitions pre and post covid-19: Effect of anxiety, srpe and hr on performance in eventing	2020	International Journal of Environmental Research and Public Health	10.3390/ijerph17228648	https://www.scopus.com/inward/record.uri?eid=2-s2.0-85096287640&doi=10.3390%2fijerph17228648&partnerID=40&md5=1697bc589c4f55a36b879e13bf63673d	The aim of the present study was to quantify the impact of training restrictions, due to COVID-19 sanitary emergency, on physical and emotional strain of horse-riding Eventing competitions before and after eight weeks of lockdown. Performance was assessed by the penalty points attained, anxiety by the Competitive State Anxiety Inventory-2, strain by the Rating of Perceived Exertion (RPE) method. …	33233325	Article	Scopus
Broche-Pérez Y., Medina-Navarro C.M.	56624492900;57223936800;	Neuropsychological & cognitive sequelae in COVID-19 patients	2021	MEDICC Review	10.37757/MR2021.V23.N2.14	https://www.scopus.com/inward/record.uri?eid=2-s2.0-85105770366&doi=10.37757%2fMR2021.V23.N2.14&partnerID=40&md5=b994e9c7e5f61b9228b5ee5910c03180	[No abstract available]	33974616	Note	Scopus
Chan E.Y.Y., Lam H.C.Y.	36479810100;56372963400;	Research in health-emergency and disaster risk management and its potential implications in the post covid-19 world	2021	International Journal of Environmental Research and Public Health	10.3390/ijerph18052520	https://www.scopus.com/inward/record.uri?eid=2-s2.0-85101926449&doi=10.3390%2fijerph18052520&partnerID=40&md5=a6e23ec19bb01b16673d4273df109480	[No abstract available]	33806262	Article	Scopus
Mayne R.S., Hart N.D., Heron N.	57221265494;16425610600;55517034400;	"Active consulting” during and post COVID-19: Opportunities for clinicians to move more	2020	Irish Medical Journal		https://www.scopus.com/inward/record.uri?eid=2-s2.0-85098693782&partnerID=40&md5=0c3b8d78e0dfb0aeaccb43893dca9c31	[No abstract available]		Note	Scopus
Perrin R., Riste L., Hann M., Walther A., Mukherjee A., Heald A.	17135782600;6603347799;57206444454;57191273607;57214311676;57202958705;	Into the looking glass: Post-viral syndrome post COVID-19	2020	Medical Hypotheses	10.1016/j.mehy.2020.110055	https://www.scopus.com/inward/record.uri?eid=2-s2.0-85087121194&doi=10.1016%2fj.mehy.2020.110055&partnerID=40&md5=ca428f45be6bfb9b50e7b35a048d6061	[No abstract available]	32758891	Letter	Scopus
Tammaro A., Parisella F.R., Adebanjo G.A.R.	7004869972;55235120800;57216774054;	Cutaneous long COVID	2021	Journal of Cosmetic Dermatology	10.1111/jocd.14291	https://www.scopus.com/inward/record.uri?eid=2-s2.0-85108783426&doi=10.1111%2fjocd.14291&partnerID=40&md5=1208d0ed149f35126b6f3d8cbf97549e	[No abstract available]	34129734	Letter	Scopus
Kaggwa M.M., Favina A., Najjuka S.M., Zeba Z., Mamun M.A., Bongomin F.	57221518864;57227787200;57222290064;56685859100;57205143088;56196530000;	Excessive eating and weight gain:A rare post-acute COVID-19 syndrome	2021	Diabetes and Metabolic Syndrome: Clinical Research and Reviews	10.1016/j.dsx.2021.102252	https://www.scopus.com/inward/record.uri?eid=2-s2.0-85113342257&doi=10.1016%2fj.dsx.2021.102252&partnerID=40&md5=c8b845e85746af7be2ec84fc0165e9d3	The coronavirus disease - 2019 (COVID-19) is a multisystem illness associated with several metabolic derangements. Studies report that post-acute COVID-19 syndromes (PACs) continue to evolve, however, polyphagia is not uncommon. Herein, we reports a rare occurrence of polyphagia in a patient following acute COVID-19 illness. A-41-year-old Ugandan female with a negative past medical history presen…		Article	Scopus
Uzunova G., Pallanti S., Hollander E.	50961590300;57207496581;24826970600;	Presentation and management of anxiety in individuals with acute symptomatic or asymptomatic COVID-19 infection, and in the post-COVID-19 recovery phase	2021	International Journal of Psychiatry in Clinical Practice	10.1080/13651501.2021.1887264	https://www.scopus.com/inward/record.uri?eid=2-s2.0-85101822162&doi=10.1080%2f13651501.2021.1887264&partnerID=40&md5=bd5842e06ccd75d1557d068d2ae37f1e	COVID-19 is associated with neuropsychiatric complications, the most frequent one being anxiety. Multiple biological and psychosocial factors contribute to anxiety in COVID-19. Among the biological factors, stress, genetics, gender, immune system, resilience, anosmia, hypogeusia, and central nervous system infection with SARS-CoV-2 are key. Anxiety is a complication of COVID-19 that may exacerbat…	33635172	Review	Scopus
Gaber T.A.-Z.K., Ashish A., Unsworth A.	6603905492;57219834991;57219835094;	Persistent post-covid symptoms in healthcare workers	2021	Occupational medicine (Oxford, England)	10.1093/occmed/kqab043	https://www.scopus.com/inward/record.uri?eid=2-s2.0-85108386291&doi=10.1093%2foccmed%2fkqab043&partnerID=40&md5=8e5b62608d8cee32903fc69039f5251d	BACKGROUND: Recent reports suggest a higher incidence of COVID-19 infections among healthcare workers (HCW). However, information about the long-term complications affecting this population is lacking. AIMS: Investigation of long-term impact of COVID-19 in HCW. METHODS: Seropositivity for SARS-CoV-2 antibodies was evaluated for the majority of HCW in an English teaching hospital 2 months followin…	33830208	Article	Scopus
Shareck M., Alexander S., Glenn N.M.	16239705200;57225704843;55573725300;	In-situ at a distance? challenges and opportunities for health and place research methods in a post-COVID-19 world	2021	Health and Place	10.1016/j.healthplace.2021.102572	https://www.scopus.com/inward/record.uri?eid=2-s2.0-85105337871&doi=10.1016%2fj.healthplace.2021.102572&partnerID=40&md5=2928e6d4f4c11874a1f260bd3c0de1fe	In-situ methodologies, including go-along and photo-elicited interviews, are ideal for harnessing people's lived experiences of place and their meanings for health and health equity. Their immersive nature means that the COVID-19 pandemic has impacted their use. Physical distancing measures combined to anxiety over the sharing of physical space have created ethical and practical challenges to the…	33964806	Article	Scopus
Vanichkachorn G., Newcomb R., Cowl C.T., Murad M.H., Breeher L., Miller S., Trenary M., Neveau D., Higgins S.	36665475300;55015481500;6602757749;23035989200;6506244522;57225776405;57224972019;57224976780;57224967627;	Post–COVID-19 Syndrome (Long Haul Syndrome): Description of a Multidisciplinary Clinic at Mayo Clinic and Characteristics of the Initial Patient Cohort	2021	Mayo Clinic Proceedings	10.1016/j.mayocp.2021.04.024	https://www.scopus.com/inward/record.uri?eid=2-s2.0-85108779749&doi=10.1016%2fj.mayocp.2021.04.024&partnerID=40&md5=2fa20aed8b4a78b21872a95eb55152be	Objective: To describe characteristics of a series of patients reporting prolonged symptoms after an infection with coronavirus disease 2019 (COVID-19). Patients and Methods: This study describes the multidisciplinary COVID-19 Activity Rehabilitation Program, established at Mayo Clinic to evaluate and treat patients with post–COVID syndrome, and reports the clinical characteristics of the first 1…	34218857	Article	Scopus
Currie G.M.	7102239066;	A Lens on the Post-COVID-19 “New Normal” for Imaging Departments	2020	Journal of Medical Imaging and Radiation Sciences	10.1016/j.jmir.2020.06.004	https://www.scopus.com/inward/record.uri?eid=2-s2.0-85087351077&doi=10.1016%2fj.jmir.2020.06.004&partnerID=40&md5=305c137dbe8d675c69205ad06727fc20	The COVID-19 pandemic has redefined the diagnostic imaging that is being practiced. It is important to consider how COVID-19 will reshape the practice in the post-COVID era. The “new normal” should reflect what has been learned from COVID-19 and preparedness for the future. © 2020	32624352	Article	Scopus
Jiang D.H., McCoy R.G.	57218251537;55293516000;	Planning for the Post-COVID Syndrome: How Payers Can Mitigate Long-Term Complications of the Pandemic	2020	Journal of General Internal Medicine	10.1007/s11606-020-06042-3	https://www.scopus.com/inward/record.uri?eid=2-s2.0-85088424530&doi=10.1007%2fs11606-020-06042-3&partnerID=40&md5=8ee380f569a1776d9e77df66c8576118	As the COVID-19 pandemic continues to unfold, payers across the USA have stepped up to alleviate patients’ financial burden by waiving cost-sharing for COVID-19 testing and treatment. However, there has been no substantive discussion of potential long-term effects of COVID-19 on patient health or their financial and policy implications. After recovery, patients remain at risk for lung disease, he…	32700223	Article	Scopus
Alwan N.A.	32067465300;	The road to addressing Long Covid	2021	Science	10.1126/science.abg7113	https://www.scopus.com/inward/record.uri?eid=2-s2.0-85111568324&doi=10.1126%2fscience.abg7113&partnerID=40&md5=349790780ad5bc15846bab833fef9120	[No abstract available]	34326224	Short Survey	Scopus
González-Hermosillo J.A., Martínez-López J.P., Carrillo-Lampón S.A., Ruiz-Ojeda D., Herrera-Ramírez S., Amezcua-Guerra L.M., Martínez-Alvarado M.R.	13407781900;57224898680;57224891825;57224910921;57224900101;11142275100;56784235100;	Post-acute covid-19 symptoms, a potential link with myalgic encephalomyelitis/chronic fatigue syndrome: A 6-month survey in a mexican cohort	2021	Brain Sciences	10.3390/brainsci11060760	https://www.scopus.com/inward/record.uri?eid=2-s2.0-85108570404&doi=10.3390%2fbrainsci11060760&partnerID=40&md5=01da23098f86ce05b16d8cb8aaf5e15b	The aim of this study was to describe the clinical evolution during 6 months of follow-up of adults recovered from COVID-19. We tried to determine how many met the definition of Myalgic Encephalomyelitis/Chronic Fatigue Syndrome (ME/CFS). A total of 130 patients (51.0 ± 14 years, 34.6% female) were enrolled. Symptoms were common, participants reported a median number of 9 (IQR 5–14) symptoms. Fat…		Article	Scopus
Warnock-Parkes E., Wild J., Thew G.R., Kerr A., Grey N., Stott R., Ehlers A., Clark D.M.	23471531100;36341848200;36180301700;57216608483;16137352700;16065227400;7101775239;7404789162;	Treating social anxiety disorder remotely with cognitive therapy	2020	Cognitive Behaviour Therapist	10.1017/S1754470X2000032X	https://www.scopus.com/inward/record.uri?eid=2-s2.0-85089500990&doi=10.1017%2fS1754470X2000032X&partnerID=40&md5=779d7308f3da434903c5b8cd9828dc90	Remote delivery of evidence-based psychological therapies via video conference has become particularly relevant following the COVID-19 pandemic, and is likely to be an on-going method of treatment delivery post-COVID. Remotely delivered therapy could be of particular benefit for people with social anxiety disorder (SAD), who tend to avoid or delay seeking face-To-face therapy, often due to anxiet…		Article	Scopus
Demeco A., Marotta N., Barletta M., Pino I., Marinaro C., Petraroli A., Moggio L., Ammendolia A.	57215046453;57215886581;57216508231;57218534877;57193132101;57218532976;57216504038;6507663078;	Rehabilitation of patients post-COVID-19 infection: a literature review	2020	Journal of International Medical Research	10.1177/0300060520948382	https://www.scopus.com/inward/record.uri?eid=2-s2.0-85089838887&doi=10.1177%2f0300060520948382&partnerID=40&md5=a6fb365b7a7d9d459fef79a3605a1188	Rehabilitation is important for patients with coronavirus disease 2019 (COVID-19) infection. Given the lack of guidelines in English on the rehabilitation of these patients, we conducted a review of the most recent reports. We performed this literature review using the principal research databases and included randomized trials, recommendations, quasi-randomized or prospective controlled clinical…	32840156	Review	Scopus
Pizarro-Pennarolli C., Sánchez-Rojas C., Torres-Castro R., Vera-Uribe R., Sanchez-Ramirez D.C., Vasconcello-Castillo L., Solís-Navarro L., Rivera-Lillo G.	57223010140;57223012086;56059182300;56059590600;55556770300;57217584432;57218990187;57191441367;	Assessment of activities of daily living in patients post COVID-19: A systematic review	2021	PeerJ	10.7717/peerj.11026	https://www.scopus.com/inward/record.uri?eid=2-s2.0-85104440288&doi=10.7717%2fpeerj.11026&partnerID=40&md5=1777c61b5e6dbbd5b2bc9dcc88b78a87	Background: Coronavirus disease has provoked much discussion since its first appearance. Despite it being widely studied all over the world, little is known about the impact of the disease on functional ability related to performing activities of daily living (ADL) in patients post COVID-19 infection. Objectives: To understand the impact of COVID-19 on ADL performance of adult patients and to des…		Review	Scopus
Saji J., Babu B., Sebastian S.	57223133065;57223130777;57223127289;	Social influence of COVID-19: An observational study on the social impact of post-COVID-19 lockdown on everyday life in Kerala from a community perspective	2020	Journal of Education and Health Promotion	10.4103/jehp.jehp_650_20	https://www.scopus.com/inward/record.uri?eid=2-s2.0-85104997679&doi=10.4103%2fjehp.jehp_650_20&partnerID=40&md5=7cef40fbcaa6689c554f9e3baa2f0d26	BACKGROUND: The current novel coronavirus pandemic started as a simple outbreak in December 2019 from Wuhan, China, and it has now become a global threat. The governments from most of the countries including India have already taken strict precautionary measures to reduce the coronavirus spread such as social distancing, closure of schools, colleges, airports, restaurants, shopping malls, and oth…		Review	Scopus
Doherty A.M., Colleran G.C., Durcan L., Irvine A.D., Barrett E.	34970955700;23392068600;55507742000;12760891200;55222199000;	A pilot study of burnout and long covid in senior specialist doctors	2021	Irish Journal of Medical Science	10.1007/s11845-021-02594-3	https://www.scopus.com/inward/record.uri?eid=2-s2.0-85102699694&doi=10.1007%2fs11845-021-02594-3&partnerID=40&md5=8bee74098e6c70f4d43c9d3ed2b0de06	Background: Covid-19 has placed unprecedented demand on healthcare systems and on healthcare professionals. There have been concerns about the risk of distress, moral injury and burnout among healthcare professionals, especially doctors. Aim: To assess the effect of the ongoing Covid-19 pandemic on Irish doctors by investigating the incidence of burnout and long covid among senior medical staff i…		Article	Scopus
Tizenberg B.N., Brenner L.A., Lowry C.A., Okusaga O.O., Benavides D.R., Hoisington A.J., Benros M.E., Stiller J.W., Kessler R.C., Postolache T.T.	56032253800;15829272700;7006035504;55673684600;57198289257;32667820700;26537036700;7006643039;7202074046;6602615506;	Biological and Psychological Factors Determining Neuropsychiatric Outcomes in COVID-19	2021	Current Psychiatry Reports	10.1007/s11920-021-01275-3	https://www.scopus.com/inward/record.uri?eid=2-s2.0-85116213105&doi=10.1007%2fs11920-021-01275-3&partnerID=40&md5=3a76a9a2bce70cfd3d61e178fcb203af	Purpose of Review: We present biological and psychological factors implicated in psychiatric manifestations of SARS-CoV-2, as well as its neuroinvasive capability and immune pathophysiology. Recent Findings: Preexisting mental illness leads to worse clinical outcomes in COVID-19. The presence of the virus was reported in the cerebrospinal fluid (CSF) and brain tissue post-mortem. Most common psyc…		Review	Scopus
El Hayek S., Kassir G., Zalzale H., Gonzalez-Diaz J.M., Bizri M.	57189255050;57204659676;57215383398;57216756726;57211391361;	Emerging Psychiatric Themes in Post-COVID-19 Patients on a Psychiatry Consultation-liaison Service	2021	Psychiatric Quarterly	10.1007/s11126-021-09944-5	https://www.scopus.com/inward/record.uri?eid=2-s2.0-85113929145&doi=10.1007%2fs11126-021-09944-5&partnerID=40&md5=1273f67fcb08781f397eaf7d745ef3fa	The need for consultation-liaison psychiatry on COVID-19 wards has substantially increased since the start of the pandemic. In this cross-sectional study, we aimed to summarize the characteristics of patients admitted to the post-COVID-19 ward of the American University of Beirut Medical Center who received a psychiatric consultation. We collected relevant sociodemographic and medical data, infor…		Article	Scopus
Dong H., Ma S., Jia N., Tian J.	57209566405;7403725189;26432601600;35216849700;	Understanding public transport satisfaction in post COVID-19 pandemic	2021	Transport Policy	10.1016/j.tranpol.2020.12.004	https://www.scopus.com/inward/record.uri?eid=2-s2.0-85097767250&doi=10.1016%2fj.tranpol.2020.12.004&partnerID=40&md5=47493a1995381e87a8838035d90aaa77	The influence of the COVID-19 pandemic will linger for an extended period, although it is under control and public transport is gradually resuming its operations. However, there is limited understanding of passengers' construal regarding this public health crisis and their perceptions of safety and feelings of satisfaction toward public transport after suffering through the spread of such an infe…		Article	Scopus
Benzakour L., Assal F., Péron J.A.	57195725902;7004239955;24344783700;	Neuropsychological long-COVID: Neurologic or psychiatric origin? [COVID long neuropsychologique: Origine neurologique ou psychiatrique?]	2021	Revue Medicale Suisse		https://www.scopus.com/inward/record.uri?eid=2-s2.0-85105253430&partnerID=40&md5=91ce04ade82ef855146ceb2e236bf5be	Among the long-COVID symptoms, neuropsychological sequelae are frequent after an infection by SARS-CoV-2, whatever the severity of the respiratory disease in the acute phase. These deficits seem to result from a neurological disorder, but also from psychiatric symptoms. Not only inflammatory components, which can play a major role in the genesis of the neuropsychological sequelae, but also the hy…	33908718	Article	Scopus
Albu S., Zozaya N.R., Murillo N., Garciá-Molina A., Chacón C.A.F., Kumru H.	55588757000;57224962600;56903014900;22957542000;57224963072;6507058973;	What's going on following acute COVID-19? Clinical characteristics of patients in an out-patient rehabilitation program	2021	NeuroRehabilitation	10.3233/NRE-210025	https://www.scopus.com/inward/record.uri?eid=2-s2.0-85108741872&doi=10.3233%2fNRE-210025&partnerID=40&md5=141a9634a6a90e5d57b20b4b071a3743	BACKGROUND: Coronavirus disease 2019 (COVID-19) patients present long-lasting physical and neuropsychological impairment, which may require rehabilitation. OBJECTIVES: The current cross-sectional study characterizes post COVID-19 sequelae and persistent symptoms in patients in an outpatient rehabilitation program. METHODS: Thirty patients [16 post-ICU and 14 non-ICU; median age = 54(43.8-62) year…	33998551	Article	Scopus
Cox J.	7404022339;	Signs of the times: Universalism and localism	2020	BJPsych International	10.1192/bji.2020.38	https://www.scopus.com/inward/record.uri?eid=2-s2.0-85089147037&doi=10.1192%2fbji.2020.38&partnerID=40&md5=b6c0a7b5aa57f2fd1bcb935ba9a674d9	At a time when nationalism has reappeared in Europe, when COVID-19 is not yet quarantined and when compassion coexists with grief, there is a need to consider the impact of these societal changes on international collaboration, frequency and management of perinatal mental disorder - and new roles for psychiatrists and other health professionals in the digital and AI (artificial intelligence) post…		Review	Scopus
Cindrich S.L., Lansing J.E., Brower C.S., McDowell C.P., Herring M.P., Meyer J.D.	57222014117;57208335118;57218761285;57189003519;27067659600;54585710400;	Associations Between Change in Outside Time Pre- and Post-COVID-19 Public Health Restrictions and Mental Health: Brief Research Report	2021	Frontiers in Public Health	10.3389/fpubh.2021.619129	https://www.scopus.com/inward/record.uri?eid=2-s2.0-85101032464&doi=10.3389%2ffpubh.2021.619129&partnerID=40&md5=cd35ca518abec3923e52686b8aa82096	The novel coronavirus disease 2019 (COVID-19) and associated pandemic has resulted in systemic changes to much of life, affecting both physical and mental health. Time spent outside is associated with positive mental health; however, opportunities to be outside were likely affected by the COVID-19 public health restrictions that encouraged people not to leave their homes unless it was required. T…	33585393	Article	Scopus
Fung X.C.C., Siu A.M.H., Potenza M.N., O'Brien K.S., Latner J.D., Chen C.-Y., Chen I.-H., Lin C.-Y.	57194945142;8613732200;7006591634;57220609253;57210221960;55546544800;57193403740;37124450500;	Problematic Use of Internet-Related Activities and Perceived Weight Stigma in Schoolchildren: A Longitudinal Study Across Different Epidemic Periods of COVID-19 in China	2021	Frontiers in Psychiatry	10.3389/fpsyt.2021.675839	https://www.scopus.com/inward/record.uri?eid=2-s2.0-85107424734&doi=10.3389%2ffpsyt.2021.675839&partnerID=40&md5=3693326b78dd1588899176cbe99e3f7b	Background: Social distancing and school suspension due to the coronavirus pandemic (COVID-19) may have a negative impact on children's behavior and well-being. Problematic smartphone use (PSU), problematic social media use (PSMU) and perceived weight stigma (PWS) are particularly important issues for children, yet we have a poor understanding of how these may have been affected by lockdowns and …		Article	Scopus
Türközer H.B., Öngür D.	57188646278;7801385394;	A projection for psychiatry in the post-COVID-19 era: potential trends, challenges, and directions	2020	Molecular Psychiatry	10.1038/s41380-020-0841-2	https://www.scopus.com/inward/record.uri?eid=2-s2.0-85088043660&doi=10.1038%2fs41380-020-0841-2&partnerID=40&md5=cdc2b21ecfc289eccb30b61972599992	The COVID-19 pandemic has transformed the face of psychiatry over a very short time period. Given the detrimental impact of the pandemic on mental health and the economy, more difficult days are ahead for psychiatry. The rising public health burden of mental illnesses will inevitably exceed the capacity of psychiatric services in the United States and worldwide. The pandemic has also profoundly a…	32681098	Article	Scopus
Burke M.J., del Rio C.	54082820700;7101889314;	Long COVID has exposed medicine's blind-spot	2021	The Lancet Infectious Diseases	10.1016/S1473-3099(21)00333-9	https://www.scopus.com/inward/record.uri?eid=2-s2.0-85111174708&doi=10.1016%2fS1473-3099%2821%2900333-9&partnerID=40&md5=be7854534afb40d61c8930e22c31f469	[No abstract available]	34153235	Note	Scopus
Townsend L., Moloney D., Finucane C., McCarthy K., Bergin C., Bannan C., Kenny R.-A.	57216872887;57205849185;6505687560;57222267597;7005108202;57190302272;57214210019;	Fatigue following COVID-19 infection is not associated with autonomic dysfunction	2021	PLoS ONE	10.1371/journal.pone.0247280	https://www.scopus.com/inward/record.uri?eid=2-s2.0-85102097919&doi=10.1371%2fjournal.pone.0247280&partnerID=40&md5=71b7e9d2b94128affe8e09be2cdb63df	Background The long-term clinical and physiological consequences of COVID-19 infection remain unclear. While fatigue has emerged as a common symptom following infection, little is known about its links with autonomic dysfunction. SARS-CoV-2 is known to infect endothelial cells in acute infection, resulting in autonomic dysfunction. Here we set out to test the hypothesis that this results in persi…	33630906	Article	Scopus
Smits M., Bart Staal J., Van Goor H.	57215656589;6701822947;7006649823;	Could Virtual Reality play a role in the rehabilitation after COVID-19 infection?	2020	BMJ Open Sport and Exercise Medicine	10.1136/bmjsem-2020-000943	https://www.scopus.com/inward/record.uri?eid=2-s2.0-85094979245&doi=10.1136%2fbmjsem-2020-000943&partnerID=40&md5=9c0cbd5ef8a9fad653c21b03a2044bbb	Post-COVID-19 patients, particularly those who needed high care, are expected to have high needs for physical, psychological and cognitive rehabilitation. Yet, the resources needed to provide rehabilitation treatment are expected to be inadequate because healthcare systems faced a shortage of high-quality treatment of these symptoms already before the COVID-19 crisis emerged in patients with comp…		Review	Scopus
Pujari S., Gaikwad S., Chitalikar A., Dabhade D., Joshi K., Bele V.	57205894660;55273903300;57188839029;56120412600;35227451500;25624234100;	Long-coronavirus disease among people living with HIV in western India: An observational study	2021	Immunity, Inflammation and Disease	10.1002/iid3.467	https://www.scopus.com/inward/record.uri?eid=2-s2.0-85107339534&doi=10.1002%2fiid3.467&partnerID=40&md5=e607a5201b5f0152e3ad277a0c1e7fe8	Background: Long-COVID is emerging as a significant problem among individuals who recovered from COVID-19. Scant information is available on the prevalence, characteristics, and risk factors for long-COVID among people living with HIV (PLHIV). Setting: A tertiary level, private, HIV clinic in western India. Methods: A prospective, observational study was conducted to assess the prevalence of long…	34078004	Article	Scopus
van Helvoort M.A., Pop-Purceleanu M., Tendolkar I., Everaerd D.S.	57210590703;35330700900;6603003528;37101303800;	Neuropsychiatric recovery after COVID-19 - an observational cohort-study [Neuropsychiatrisch herstel na COVID-19; een observationeel cohortonderzoek]	2021	Tijdschrift voor psychiatrie		https://www.scopus.com/inward/record.uri?eid=2-s2.0-85116240297&partnerID=40&md5=20553e7dbca79b2792fd6a5976d62349	BACKGROUND: Since the end of 2019, COVID-19 and its consequences are present everywhere. Dutch professionals are concerned about the mental consequences, and in particular that during and after hospitalization little attention is paid to psychological problems. AIM: To monitor the short-term course and severity of (neuro)psychiatric symptoms after hospitalization for COVID-19. To make a recommend…	34523701	Article	Scopus
Chakraborty T., Subbiah G.K., Damade Y.	57221091963;57202108656;57221088693;	Psychological Distress during COVID-19 Lockdown among Dental Students and Practitioners in India: A Cross-Sectional Survey	2020	European Journal of Dentistry	10.1055/s-0040-1719211	https://www.scopus.com/inward/record.uri?eid=2-s2.0-85098165789&doi=10.1055%2fs-0040-1719211&partnerID=40&md5=c5621373d2d86afa746383b8a486cd86	Objective In response to the coronavirus disease 2019 (COVID-19) pandemic, the Indian Government imposed a countrywide lockdown of 21 days from March 25 to April 14, 2020, which was further extended to 60 days. The sudden draconian measures changed the delivery of dental education and practice throughout the country. The study aimed to screen for depression during the COVID-19 lockdown and the fa…		Review	Scopus
Al-Ramadan A., Rabab’h O., Shah J., Gharaibeh A.	57222528732;57222522092;57188866440;57221108256;	Acute and post-acute neurological complications of COVID-19	2021	Neurology International	10.3390/neurolint13010010	https://www.scopus.com/inward/record.uri?eid=2-s2.0-85103015769&doi=10.3390%2fneurolint13010010&partnerID=40&md5=e8785dc936c50097d8701d61bc462e7b	Coronavirus disease 2019 (COVID-19) is an emerging global health emergency caused by the novel coronavirus, severe acute respiratory syndrome coronavirus 2 (SARS-CoV-2). The global outbreak of SARS-CoV-2 infection has been declared a global pandemic by the World Health Organization (WHO). The clinical presentation of SARS-CoV-2 infection depends on the severity of the disease and may range from a…		Review	Scopus
Lemhöfer C., Sturm C., Loudovici-Krug D., Best N., Gutenbrunner C.	57194504962;57190956444;55799492800;36552001900;57190210386;	The impact of Post-COVID-Syndrome on functioning – results from a community survey in patients after mild and moderate SARS-CoV-2-infections in Germany	2021	Journal of Occupational Medicine and Toxicology	10.1186/s12995-021-00337-9	https://www.scopus.com/inward/record.uri?eid=2-s2.0-85116585502&doi=10.1186%2fs12995-021-00337-9&partnerID=40&md5=f3a39d9e067eb55fe1e947da1c5b2774	Background: In COVID-19 survivors a relatively high number of long-term symptoms have been observed. Besides impact on quality of life, these symptoms (now called Post-COVID-Syndrome) may have an impact on functioning and may also hinder to participation in social life in affected people. However, little is known about developing such syndrome a for patients with mild and moderate COVID-19 who di…		Article	Scopus
Yang F.X., Wong I.A.	56576760700;35331164000;	The social crisis aftermath: tourist well-being during the COVID-19 outbreak	2020	Journal of Sustainable Tourism	10.1080/09669582.2020.1843047	https://www.scopus.com/inward/record.uri?eid=2-s2.0-85095768692&doi=10.1080%2f09669582.2020.1843047&partnerID=40&md5=be6407e5a28dc5a11ab38785e8adb7b6	While travel has long been resorted to as a pursuit for tourists’ well-being, this purpose has been brought into question by the sudden public health emergency of COVID-19, when many tourists found themselves unwelcome in a destination. This study aims to explore the psychological consequences of discriminative experiences through a survey with tourists from the epicenter in China. Building on so…		Article	Scopus
Swartz M.K.	7201969351;	Post-COVID Conditions in Children	2021	Journal of Pediatric Health Care	10.1016/j.pedhc.2021.07.001	https://www.scopus.com/inward/record.uri?eid=2-s2.0-85113971775&doi=10.1016%2fj.pedhc.2021.07.001&partnerID=40&md5=18a8f38ed7dd7a026646e483e84303cf	[No abstract available]	34479683	Editorial	Scopus
Robertson C.	7401655922;	Interview for outlook on post-COVID-19 era	2020	Journal of the Indian Medical Association		https://www.scopus.com/inward/record.uri?eid=2-s2.0-85091125298&partnerID=40&md5=6f92ba9fac91976504404a0b03c5946d	[No abstract available]		Article	Scopus
Norton A., Olliaro P., Sigfrid L., Carson G., Paparella G., Hastie C., Kaushic C., Boily-Larouche G., Suett J.C., O'Hara M., ISARIC and GloPID-R Long COVID Forum Working Group	57218367370;7005144054;57191265552;57192177004;57219697937;57221590547;6701596430;8568367500;57219019934;57221590630;	Long COVID: tackling a multifaceted condition requires a multidisciplinary approach	2021	The Lancet Infectious Diseases	10.1016/S1473-3099(21)00043-8	https://www.scopus.com/inward/record.uri?eid=2-s2.0-85101069513&doi=10.1016%2fS1473-3099%2821%2900043-8&partnerID=40&md5=874927cde5f553b8fed9263f6694612b	[No abstract available]	33548193	Letter	Scopus
Qiu M., Ji S., Utomo S.	57201120818;57221330099;57221330497;	Listening to forests: Comparing the perceived restorative characteristics of natural soundscapes before and after the covid‐19 pandemic	2021	Sustainability (Switzerland)	10.3390/su13010293	https://www.scopus.com/inward/record.uri?eid=2-s2.0-85098871360&doi=10.3390%2fsu13010293&partnerID=40&md5=94781e8fe369b12e142840b4c7bffb7c	Natural sounds are known to contribute to health and well‐being. However, few studies have investigated what makes a natural sound renew and re‐energize people, especially in the face of significant stressors caused by the Corona Virus Disease 2019 (COVID‐19). This study examined the interactive mechanism towards the perceived restorative characteristics of natural soundscapes: fascination, being…		Article	Scopus
Jiang D.M., Berlin A., Moody L., Kumar R., Hannon B., Krzyzanowska M.K., Dhani N., Cole H., Elliott M., Sridhar S.S.	57195527215;8865599200;56960049200;57217199403;55567444300;6603412875;24477403200;57217200967;57216561738;35608056700;	Transitioning to a New Normal in the Post-COVID Era	2020	Current Oncology Reports	10.1007/s11912-020-00956-1	https://www.scopus.com/inward/record.uri?eid=2-s2.0-85086746320&doi=10.1007%2fs11912-020-00956-1&partnerID=40&md5=750c839b71b5cf1febcdbb98910184a8	[No abstract available]	32566960	Note	Scopus
Vostanis P., Bell C.A.	7006028962;55798280100;	Counselling and psychotherapy post-COVID-19	2020	Counselling and Psychotherapy Research	10.1002/capr.12325	https://www.scopus.com/inward/record.uri?eid=2-s2.0-85085747933&doi=10.1002%2fcapr.12325&partnerID=40&md5=d105ffc60b486bd9d125e0c3f65084d1	We consider how the prolonged, complex and uncertain aftermath of the COVID-19 crisis will present challenges and opportunities for counselling and psychotherapy. Increased mental strain on populations, individuals and professionals is likely to be compounded by further constraints in therapeutic resources. Nevertheless, emerging needs and priorities will offer ground for systems thinking in link…		Article	Scopus
Jiang D.	43561192500;	Guidelines for patient-practitioner contact and tcm management in post-covid syndromes	2021	Journal of Chinese Medicine		https://www.scopus.com/inward/record.uri?eid=2-s2.0-85102085694&partnerID=40&md5=f2751cfab23222461bde40a97c753101	COVID-19 is an infectious disease that has been spreading throughout the world since the beginning of 2020, becoming a pandemic. As reported by the World Health Organisation (WHO), by 10th January 2021 the disease had spread to more than 200 countries, infecting more than 88 million people and claiming nearly two million lives. These figures are increasing daily. In the UK at the time of going to…		Article	Scopus
Preti E., Di Pierro R., Fanti E., Madeddu F., Calati R.	36971213900;55253707100;57219841384;55920316000;55198411700;	Personality Disorders in Time of Pandemic	2020	Current Psychiatry Reports	10.1007/s11920-020-01204-w	https://www.scopus.com/inward/record.uri?eid=2-s2.0-85095701285&doi=10.1007%2fs11920-020-01204-w&partnerID=40&md5=2841d0a8d6c6a17e277a2b9d70223a40	Purpose of Review: We report evidence on the negative psychological effects of pandemics in people with personality disorders (PDs) and on the role of personality pathology in compliance with mitigation-related behaviors. Considering the paucity of studies, after a description of the main features of PDs, on the basis of the current literature on pandemic and quarantine mental health impact, we t…	33170391	Review	Scopus
Menges D., Ballouz T., Anagnostopoulos A., Aschmann H.E., Domenghino A., Fehr J.S., Puhan M.A.	55761883300;57195365603;55936775500;57202076363;57219475786;7005978487;56365235600;	Burden of post-COVID-19 syndrome and implications for healthcare service planning: A population-based cohort study	2021	PLoS ONE	10.1371/journal.pone.0254523	https://www.scopus.com/inward/record.uri?eid=2-s2.0-85109621506&doi=10.1371%2fjournal.pone.0254523&partnerID=40&md5=b5b6d83c2afd4974042ceca78c4a1377	Background Longer-term consequences after SARS-CoV-2 infection are becoming an important burden to societies and healthcare systems. Data on post-COVID-19 syndrome in the general population are required for the timely planning of healthcare services and resources. The objective of this study was to assess the prevalence of impaired health status and physical and mental health symptoms among indiv…	34252157	Article	Scopus
Dehelean L., Papava I., Musat M.I., Bondrescu M., Bratosin F., Bucatos B.O., Bortun A.-M.C., Mager D.V., Romosan R.S., Romosan A.-M., Paczeyka R., Cut T.G., Pescariu S.A., Laza R.	37033712300;36998654900;57280117200;57280494800;57218758032;57222987737;57222992377;57280494900;36955510100;57200791783;57280495000;57222542802;57219411070;27368033200;	Coping strategies and stress related disorders in patients with covid-19	2021	Brain Sciences	10.3390/brainsci11101287	https://www.scopus.com/inward/record.uri?eid=2-s2.0-85116133925&doi=10.3390%2fbrainsci11101287&partnerID=40&md5=d177bb61b668f74935d19ac28ab35e21	Patients with severe COVID-19 experience high-stress levels and thus are at risk for developing acute stress disorder (ASD) and/or post-traumatic stress disorder (PTSD). The present study aims to search for correlations between psychiatric response to stress and coping strategies among individuals with acute vs. remitted COVID-19. Ninety subjects with COVID-19 were included in the study, divided …		Article	Scopus
Miller V., Chancellor A., Baker C.	57223275389;57222632539;7403629354;	Psychological needs of patients attending a post covid-19 multidisciplinary clinic	2021	Clinical Psychology Forum		https://www.scopus.com/inward/record.uri?eid=2-s2.0-85105527859&partnerID=40&md5=b8d8427175909ad9dd111dfac019743e	This paper reports on a post Covid-19 clinic within an acute hospital environment. Of the 155 patients who attended clinic, 29 per cent required additional psychological support. We outline the psychological wellbeing and psychological care pathways identified for patients. © 2021, British Psychological Society. All rights reserved.		Article	Scopus
Alemanno F., Houdayer E., Parma A., Spina A., Del Forno A., Scatolini A., Angelone S., Brugliera L., Tettamanti A., Beretta L., Iannaccone S.	36967453500;57190111227;57221474266;55566758900;57222023443;57221476811;6602593289;57095922100;45961544800;7005190168;7005943171;	COVID-19 cognitive deficits after respiratory assistance in the subacute phase: A COVID rehabilitation unit experience	2021	PLoS ONE	10.1371/journal.pone.0246590	https://www.scopus.com/inward/record.uri?eid=2-s2.0-85101011278&doi=10.1371%2fjournal.pone.0246590&partnerID=40&md5=7e3b53a4604e01cf2fdc22d7eb7cd1d1	Introduction COVID-19 complications can include neurological, psychiatric, psychological, and psychosocial impairments. Little is known on the consequences of SARS-COV-2 on cognitive functions of patients in the sub-acute phase of the disease. We aimed to investigate the impact of COVID-19 on cognitive functions of patients admitted to the COVID-19 Rehabilitation Unit of the San Raffaele Hospital…	33556127	Article	Scopus
Tereshin A.E., Kiryanova V.V., Reshetnik D.A.	57215219663;56543629300;57215214986;	Correction of mitochondrial dysfunction in the complex rehabilitation of COVID-19 [Korrektsiya mitokhondrial'noi disfunktsii v kompleksnoi reabilitatsii patsientov, perenesshikh COVID-19]	2021	Zhurnal nevrologii i psikhiatrii imeni S.S. Korsakova	10.17116/jnevro202112108125	https://www.scopus.com/inward/record.uri?eid=2-s2.0-85116171692&doi=10.17116%2fjnevro202112108125&partnerID=40&md5=2994f520d2ecc8db94151fe51efdee02	OBJECTIVE: To study the effectiveness of a course of intravenous administration of cytoflavin in combination with a standard rehabilitation program for post-COVID fatigue syndrome caused by mitochondrial dysfunction. MATERIAL AND METHODS: The dynamic examination of 45 patients with post-COVID syndrome at the second stage of rehabilitation was carried out. The patients were subdivided into 2 group…	34481432	Article	Scopus
Chen M., Wang X., Yun Q., Lin Y., Wu Q., Yang Q., Wan D., Tian D., Chang C.	57273266700;57218520082;57216428144;57272282600;55889121300;57273513900;57272282700;57273266800;24337385400;	Would older adults perform preventive practices in the post-covid-19 era? A community-based cross-sectional survey in china	2021	International Journal of Environmental Research and Public Health	10.3390/ijerph181910169	https://www.scopus.com/inward/record.uri?eid=2-s2.0-85115753484&doi=10.3390%2fijerph181910169&partnerID=40&md5=1f15e926605d1bbecc166b361d4674c5	During the post-COVID-19 era, preventive practices, such as washing hands and wearing a mask, remain key measures for controlling the spread of infection for older adults. This study investigated the status of preventive practices among older adults and identified the related influencing factors. Participants who were ≥60 years old were recruited nationwide. Data were collected through self-desig…		Article	Scopus
Gaber T.	6603905492;	Assessment and management of post-COVID fatigue	2021	Progress in Neurology and Psychiatry	10.1002/pnp.698	https://www.scopus.com/inward/record.uri?eid=2-s2.0-85101031835&doi=10.1002%2fpnp.698&partnerID=40&md5=dc6ebb3fe2238038408122f1952ff411	Post-viral fatigue is the most common long-term health issue facing survivors of COVID-19, according to initial reports. Here, Dr Gaber discusses the risk, diagnosis and principles of management of post-viral fatigue and its chronic variant – myalgic encephalomyelitis/chronic fatigue syndrome (ME/CFS) –within the context of the pandemic and highlights that further research is urgently needed to g…		Review	Scopus
Hammarberg K., Tran T., Kirkman M., Rowe H., Fisher J.	55991398700;37040900900;57203250446;35293556100;7404016774;	Preferred policy options to assist post-COVID-19 mental health recovery: A population study	2021	Australian Journal of Public Administration	10.1111/1467-8500.12507	https://www.scopus.com/inward/record.uri?eid=2-s2.0-85113290478&doi=10.1111%2f1467-8500.12507&partnerID=40&md5=5676d6ee233a73bb58d5a44a30ebadcf	The aim of this study was to gauge the opinions of people in Australia about policies to help them recover from the consequences of COVID-19 pandemic and its associated restrictions. An anonymous online survey of people aged 18 years and older in Australia was available from 1 July to 31 August 2020. It included 16 proposed policies which respondents rated as ‘Not at all helpful’, ‘Somewhat helpf…		Article	Scopus
Bierbooms J.P.A., van Haaren M., IJsselsteijn W.A., de Kort Y.A.W., Feijt M., Bongers I.M.B.	36833401400;57220105960;6603812096;6506243803;57202286046;6601971607;	Integration of online treatment into the "new normal" in mental health care in post-COVID-19 times: Exploratory qualitative study	2020	JMIR Formative Research	10.2196/21344	https://www.scopus.com/inward/record.uri?eid=2-s2.0-85096916395&doi=10.2196%2f21344&partnerID=40&md5=63df27cc698841fe77321f400c7fb541	Background: The COVID-19 pandemic has necessitated an immediate and large-scale uptake of online treatment for mental health care. However, there is uncertainty about what the "new normal" in mental health care will be like in post-COVID-19 times. To what extent will the experiences gained during the pandemic influence a sustainable adoption and implementation of online mental health care treatme…		Article	Scopus
Dixit S., Borghi-Silva A., Bairapareddy K.C.	55328879600;12809459800;12805107700;	Revisiting pulmonary rehabilitation during COVID-19 pandemic: A narrative review	2021	Reviews in Cardiovascular Medicine	10.31083/j.rcm2202039	https://www.scopus.com/inward/record.uri?eid=2-s2.0-85111041655&doi=10.31083%2fj.rcm2202039&partnerID=40&md5=71bacaa7e20e50bd13812447b32cfaaa	There has been an apparent association between the risks of complications with severe acute respiratory syndrome coronavirus 2 (SARSCoV-2) infection in patients with a history of existing chronic respiratory diseases during the pandemic of coronavirus disease 2019 (COVID-19). SARS-CoV-2poses a severe risk in cardiopulmonary management. Moreover, chronic respiratory diseases may further amplify th…	34258900	Review	Scopus
Sharma A., Panicker A., Singh K.	57194948270;57194902951;57220055031;	Delineations of post covid-19 pandemic: Repercussions on psychological well-being of workforce and organisational profit1	2020	Finance India		https://www.scopus.com/inward/record.uri?eid=2-s2.0-85103381749&partnerID=40&md5=a656d3db7b63e4f1bedd8ef35c53cde6	Right from the beginning of 2020, COVID-19 virus has spread in all parts of the world including all continents except Antarctica, infecting millions of people across different countries around the world. The spread of this virus has infected the businesses, individuals, society and economy at large. Understanding and minimising its impact on performance of business and most essentially on employe…		Article	Scopus
Rello J., James A., Reyes L.F.	7102682070;57199391205;56660395500;	Post-acute COVID-19 Syndrome (PACS): A public health emergency	2021	Anaesthesia Critical Care and Pain Medicine	10.1016/j.accpm.2021.100882	https://www.scopus.com/inward/record.uri?eid=2-s2.0-85106371566&doi=10.1016%2fj.accpm.2021.100882&partnerID=40&md5=489e617df5c7379168e3fa7a7aa37f62	[No abstract available]	33965645	Editorial	Scopus
Bell C.A., Crabtree S.A., Hall E.L., Sandage S.J.	55798280100;57210180028;57217584455;6602518044;	Research in counselling and psychotherapy Post-COVID-19	2021	Counselling and Psychotherapy Research	10.1002/capr.12334	https://www.scopus.com/inward/record.uri?eid=2-s2.0-85087395916&doi=10.1002%2fcapr.12334&partnerID=40&md5=b1f0075bb4d846d49bf5466730e7804f	The COVID-19 pandemic brings to light many areas the field of counselling and psychotherapy may need to address in future research. We outline several issues stemming from or exacerbated by the pandemic and offer suggestions for future research to address the mental health needs of those impacted. Our suggestions focus on five domains: (a) the health and well-being of helping professionals, (b) t…		Article	Scopus
Vaidya A.D., Vaidya R., Raut A.	7103078552;7005710373;55187718700;	Post-COVID-19 rethinking for a synergic vision of health-care	2020	Journal of Ayurveda and Integrative Medicine	10.1016/j.jaim.2020.09.006	https://www.scopus.com/inward/record.uri?eid=2-s2.0-85091662719&doi=10.1016%2fj.jaim.2020.09.006&partnerID=40&md5=4e520eadcbfe78c51501c62274312489	[No abstract available]		Editorial	Scopus
Richter K., Kellner S.	8339398000;57203416925;	“Coronasomnia”—promoting resilience through insomnia treatment [„Coronasomnia“ – Resilienzförderung durch Insomniebehandlung]	2021	Somnologie	10.1007/s11818-021-00322-8	https://www.scopus.com/inward/record.uri?eid=2-s2.0-85113333079&doi=10.1007%2fs11818-021-00322-8&partnerID=40&md5=d0823ad60701211f17e9226985379505	Background: The term “coronasomnia” is used in popular science to describe sleep disorders associated with the COVID-19 pandemic. These disorders may also affect part of the population in the aftermath of the pandemic. Early scientific evidence suggests that COVID-19-associated insomnia and insomniac symptoms can become chronic and will continue to preoccupy the sleep medicine community even afte…		Review	Scopus
Ogunwale A., Majekodunmi O.E., Ajayi S.O., Abdulmalik J.	36523549700;57192400997;57224546597;25227555700;	Forensic mental health service implications of COVID-19 infection in Nigeria	2020	Forensic Science International: Mind and Law	10.1016/j.fsiml.2020.100026	https://www.scopus.com/inward/record.uri?eid=2-s2.0-85106054277&doi=10.1016%2fj.fsiml.2020.100026&partnerID=40&md5=df99b0f03093e4de6344be1a97af794a	Forensic mental health services are fledgling in most African countries including Nigeria. The current formulation of such services in Nigeria is correctional psychiatry in addition to some hospital-based services. The COVID-19 pandemic presents significant challenges to the already fragile state of forensic mental health services within the country. Its impact includes limitation of access to an…		Article	Scopus
Pattnaik J.I., Deepthi R.A., Dua S., Padhan P., Ravan J.R.	57209984231;57225023500;57225017444;25422310600;33368256300;	Role of Tofisopam in Post COVID Neuro-psychiatric Sequelae: A Case Series	2021	Indian Journal of Psychological Medicine	10.1177/0253717621994285	https://www.scopus.com/inward/record.uri?eid=2-s2.0-85108952852&doi=10.1177%2f0253717621994285&partnerID=40&md5=5936e9decf8a721896ec2336dbd59edb	[No abstract available]		Article	Scopus
Qiu M., Zhang J.	57201120818;55988964400;	Exploring the perceived restorativeness of natural soundscapes under the global pandemic of COVID-19: A moderated mediation model	2021	PLoS ONE	10.1371/journal.pone.0256855	https://www.scopus.com/inward/record.uri?eid=2-s2.0-85113835658&doi=10.1371%2fjournal.pone.0256855&partnerID=40&md5=c981166f7ba6ec2e0d7817c48d94502c	Although emerging studies have discussed the potential benefits of soundscape in mental restoration, few have investigated how soundscape renews and re-energizes people, especially in facing the current public challenge of the COVID-19 crisis. We established a moderated mediation model to examine the relationship of the four restorative components of soundscape: being away, compatibility, extent …	34449825	Article	Scopus
Jebrini T., Reinhard M.A., Ortmann M., Strupf M., Rüb M., Padberg F., Adorjan K.	57223336122;15732893300;57223333187;57194530602;57223335286;8103570300;56395403700;	Psychiatric complications of COVID-19: The unknown disease (Long Covid) [Psychiatrische Komplikationen: Was wir über "Long Covid" wissen]	2021	MMW-Fortschritte der Medizin	10.1007/s15006-021-9888-5	https://www.scopus.com/inward/record.uri?eid=2-s2.0-85105667359&doi=10.1007%2fs15006-021-9888-5&partnerID=40&md5=c10a345f5822118ffc6e4ded2f9a409a	[No abstract available]	33961259	Review	Scopus
Jayawardana D., Gannon B.	57222106635;7004274350;	Use of telehealth mental health services during the COVID-19 pandemic	2021	Australian Health Review	10.1071/AH20325	https://www.scopus.com/inward/record.uri?eid=2-s2.0-85101486244&doi=10.1071%2fAH20325&partnerID=40&md5=52f4da669d42ef1934a807d188cf1fa6	During the COVID-19 pandemic, specific mental health telehealth services in Australia have been an important source of help for the increasingly stressed population. This study examined trends in the uptake of telehealth items for mental health during the first 6 months of the COVID-19 pandemic using administrative Medicare data. During the peak of the pandemic there was a 50% reduction in the in…	33583488	Review	Scopus
Chaudhuri K.R., Rukavina K., McConvey V., Antonini A., Lorenzl S., Bhidayasiri R., Piemonte M.E.P., Lim S.-Y., Richfield E., Walker R., Bouca-Machado R., Bajwah S., Gao W., Trivedi D., Miyasaki J.	7102516281;57210011753;56609260400;7102486937;57207899673;55882458500;24081312100;14046922800;55861885700;57203540778;57193097957;18036570400;37052008600;57193606760;6603058439;	The impact of COVID-19 on palliative care for people with Parkinson’s and response to future pandemics	2021	Expert Review of Neurotherapeutics	10.1080/14737175.2021.1923480	https://www.scopus.com/inward/record.uri?eid=2-s2.0-85106268415&doi=10.1080%2f14737175.2021.1923480&partnerID=40&md5=dab87fc73380a7fd89d47fbe05866ce7	Introduction: Although in some countries, palliative care (PC) still remains poorly implemented, its importance throughout the course of Parkinson’s disease (PD) is increasingly being acknowledged. With an emergence of Severe Acute Respiratory Syndrome Coronavirus-2 (SARS-CoV-2) pandemic, growing emphasis has been placed on the palliative needs of people with Parkinson’s (PwP), particularly elder…	33905283	Article	Scopus
Jin X., Bao J., Tang C.	35573809400;23134325800;57193508359;	Profiling and evaluating Chinese consumers regarding post-COVID-19 travel	2021	Current Issues in Tourism	10.1080/13683500.2021.1874313	https://www.scopus.com/inward/record.uri?eid=2-s2.0-85100206354&doi=10.1080%2f13683500.2021.1874313&partnerID=40&md5=6baa586db06efc0b67d5dab2079c7d66	The tourism industry, despite its vulnerability to external shock, is acknowledged for its ‘adaptiveness’ and ‘resilience’ to external pressures. Questions arise as to whether the industry can have a rapid recovery post the COVID-19 pandemic and if so, what factors may contribute to this rebound. Based on a nation-wide survey of 3388 samples, this study seeks an understanding of Chinese consumer …		Article	Scopus
Hare D.L.	7102709050;	Depression and cardiovascular disease	2021	Current opinion in lipidology	10.1097/MOL.0000000000000749	https://www.scopus.com/inward/record.uri?eid=2-s2.0-85105761052&doi=10.1097%2fMOL.0000000000000749&partnerID=40&md5=53d1a6fb4429befc65015d9e7d243382	PURPOSE OF REVIEW: The purpose of this review is to outline the relationship between cardiovascular disease (CVD) and depression, both as a cause of and a result of CVD. RECENT FINDINGS: The prevalence of depression seems to be increasing in the general population.It is likely that depression will be even more of a problem for CVD patients in the post-COVID-19 pandemic era.New studies confirm the…	33859128	Review	Scopus
Sisó-Almirall A., Brito-Zerón P., Ferrín L.C., Kostov B., Moreno A.M., Mestres J., Sellarès J., Galindo G., Morera R., Basora J., Trilla A., Ramos-Casals M., CAMFiC long COVID-19 Study Group	17136155000;6508120198;57223010534;56725835100;12763560800;57223007533;12139895600;7003300799;57223005016;23017786300;35485787100;57150547900;	Long covid-19: Proposed primary care clinical guidelines for diagnosis and disease management	2021	International Journal of Environmental Research and Public Health	10.3390/ijerph18084350	https://www.scopus.com/inward/record.uri?eid=2-s2.0-85104390194&doi=10.3390%2fijerph18084350&partnerID=40&md5=11bce07e665eadea94bfccd009dcf457	Long COVID-19 may be defined as patients who, four weeks after the diagnosis of SARSCov-2 infection, continue to have signs and symptoms not explainable by other causes. The estimated frequency is around 10% and signs and symptoms may last for months. The main long-term manifestations observed in other coronaviruses (Severe Acute Respiratory Syndrome (SARS), Middle East respiratory syndrome (MERS…	33923972	Review	Scopus
Reddy P.V., Selvaraj S., Muralidharan K., Gangadhar B.N.	55914862900;57202443772;18434832900;7006542576;	Tele-triaging: The Way Ahead for Tertiary Care Psychiatry in India Post COVID-19	2020	Indian Journal of Psychological Medicine	10.1177/0253717620937974	https://www.scopus.com/inward/record.uri?eid=2-s2.0-85104174898&doi=10.1177%2f0253717620937974&partnerID=40&md5=f672cf6276519272ef4a72941e5a6d63	[No abstract available]		Letter	Scopus
Albarracin D., Jung H.	7004215936;57216922454;	A research agenda for the post-COVID-19 world: Theory and research in social psychology	2021	Asian Journal of Social Psychology	10.1111/ajsp.12469	https://www.scopus.com/inward/record.uri?eid=2-s2.0-85101207093&doi=10.1111%2fajsp.12469&partnerID=40&md5=5755a292bb23c0b430e96c2feda22424	[No abstract available]		Article	Scopus
Cuschieri S., Calleja Agius J.	55912623000;15049309400;	Spotlight on the Shift to Remote Anatomical Teaching During Covid-19 Pandemic: Perspectives and Experiences from the University of Malta	2020	Anatomical Sciences Education	10.1002/ase.2020	https://www.scopus.com/inward/record.uri?eid=2-s2.0-85092612038&doi=10.1002%2fase.2020&partnerID=40&md5=bfd15e64c959bfd8971d94e5ed1b9ec0	Covid-19 has spread globally, affecting all nations. Preventive measures were implemented by governments including the closure of universities. The aim of this study was to evaluate the student's perspectives and experiences on the shift to remote preclinical medical education while inquiring whether there has been any psychological impact on the students. A customized questionnaire utilizing Lik…	32956579	Article	Scopus
Park K.-H., Kim A.-R., Yang M.-A., Lim S.-J., Park J.-H.	57217041245;57222282340;57222283094;57222282642;55263010200;	Impact of the COVID-19 pandemic on the lifestyle, mental health, and quality of life of adults in South Korea	2021	PLoS ONE	10.1371/journal.pone.0247970	https://www.scopus.com/inward/record.uri?eid=2-s2.0-85102155406&doi=10.1371%2fjournal.pone.0247970&partnerID=40&md5=2b678ff43219957826e8ca1d446ff15e	Objective The COVID-19 pandemic continues to pose significant challenges to nations. The Korean government aimed to mitigate the spread of COVID-19 through stay-at-home strategies and maintaining social distance, which are likely to result in major changes in the lifestyle, mental health, and quality of life of citizens. This study aimed to investigate the impact of the COVID-19 pandemic on these…	33635897	Article	Scopus
Ettman C.K., Abdalla S.M., Cohen G.H., Sampson L., Vivier P.M., Galea S.	57199647407;57208096241;56277606900;7006439141;6701662844;7006024584;	Prevalence of depression symptoms in US adults before and during the COVID-19 pandemic	2020	JAMA Network Open	10.1001/jamanetworkopen.2020.19686	https://www.scopus.com/inward/record.uri?eid=2-s2.0-85090267872&doi=10.1001%2fjamanetworkopen.2020.19686&partnerID=40&md5=0db48ff3e99b24e8b7395b8f6cfb7e1c	Importance: The coronavirus disease 2019 (COVID-19) pandemic and the policies to contain it have been a near ubiquitous exposure in the US with unknown effects on depression symptoms. Objective: To estimate the prevalence of and risk factors associated with depression symptoms among US adults during vs before the COVID-19 pandemic. Design, Setting, and Participants: This nationally representative…	32876685	Article	Scopus
Tan J., Fulford B.	57218323332;6602391673;	Debate: COVID crisis, natural capital and clinical care – ‘building back better’ for a new values-based CAMHS	2020	Child and Adolescent Mental Health	10.1111/camh.12410	https://www.scopus.com/inward/record.uri?eid=2-s2.0-85088807663&doi=10.1111%2fcamh.12410&partnerID=40&md5=e29ce8f56a2a88bb46feb3bf2656a64a	The COVID-19 pandemic has meant upheaval for child and adolescent mental health services and for children, young people and their families. We look at this disruption through the lens of values-based practice. We also briefly examine the concept of natural capital and the opportunity for ‘Building Back Better’ post-COVID. We suggest that as well as losses, there are also opportunities to rethink …	32734672	Note	Scopus
Trott M., Johnstone J., Pardhan S., Barnett Y., Smith L.	57212660197;37004641300;7003706887;7004054337;37117793800;	Changes in body dysmorphic disorder, eating disorder, and exercise addiction symptomology during the COVID-19 pandemic: A longitudinal study of 319 health club users	2021	Psychiatry Research	10.1016/j.psychres.2021.113831	https://www.scopus.com/inward/record.uri?eid=2-s2.0-85101629301&doi=10.1016%2fj.psychres.2021.113831&partnerID=40&md5=9f7b1550aec07485b8c75e6228635ccc	The aim of this longitudinal study was to examine the effect of COVID-19 quarantines on morbid exercise, eating, and body image behaviours pre vs post COVID-19 lockdown. Participants (n=319; mean age 36.77 SD=11.75; 84% female) were recruited to complete a battery of questions with 14 month follow-up. Exercise addiction scores were significantly lower post-lockdown; eating disorder symptomology s…	33652248	Article	Scopus
Bouza E., Moreno R.C., Ramos P.D.L., García-Botella A., García-Lledó A., Gómez-Pavón J., Del Castillo J.G., Hernández-Sampelayo T., Martín-Delgado M.C., Sanchez F.J.M., Martínez-Sellés M., García J.M.M., Guillén S.M., Rodríguez-Artalejo F.J., Ruiz-Galiana J., Brühlmann S.D.P., Etessam J.P., Sebastián M.S.	7102343921;14523038900;57214507135;6508338868;55940634700;6602423979;15063930000;6701689445;57198359683;57213574799;6603950545;57226786963;57226771363;57226763765;57194375990;57226766073;6507534477;57226786686;	Post-covid syndrome: A reflection and opinion paper [Síndrome post-covid: Un documento de reflexión y opinión]	2021	Revista Espanola de Quimioterapia	10.37201/req/023.2021	https://www.scopus.com/inward/record.uri?eid=2-s2.0-85111078205&doi=10.37201%2freq%2f023.2021&partnerID=40&md5=08f139aaaf021917c99fb2f876fe4bf7	A high proportion of people who have suffered from COVID-19 report, after recovery from the acute phase of the disease, clinical manifestations, both subjective and objective, that continue beyond 3 weeks or even 3 months after the original clinical disease. There is still no agreed nomenclature to refer to this condition, but perhaps the most commonly used is post-COVID syndrome. The Scientific …	33878844	Review	Scopus
[No author name available]	[No author id available]	Long COVID - what should primary care be doing?	2020	Practice Nurse		https://www.scopus.com/inward/record.uri?eid=2-s2.0-85097459644&partnerID=40&md5=f628eade22c4edad30358c5c8f09756d	People who have had COVID-19 are considered to have long COVID if they suffer from symptoms that last longer than 3 weeks after the acute infection. The severity of the original infection does not seem to dictate the likelihood of getting long COVID, so GPNs should consider this diagnosis in people who have had (or suspect they may have had) coronavirus. Symptoms include cough, breathlessness, mu…		Article	Scopus
Amin-Chowdhury Z., Ladhani S.N.	57209531020;57203627482;	Causation or confounding: why controls are critical for characterizing long COVID	2021	Nature Medicine	10.1038/s41591-021-01402-w	https://www.scopus.com/inward/record.uri?eid=2-s2.0-85108062996&doi=10.1038%2fs41591-021-01402-w&partnerID=40&md5=06dafdcac479a56ea5e210cfbd06c591	[No abstract available]	34140704	Letter	Scopus
Di Pietro D.A., Comini L., Gazzi L., Luisa A., Vitacca M.	57223629795;6701502173;41861367300;6506191420;7006584059;	Neuropsychological pattern in a series of post-acute COVID-19 patients in a rehabilitation unit: Retrospective analysis and correlation with functional outcomes	2021	International Journal of Environmental Research and Public Health	10.3390/ijerph18115917	https://www.scopus.com/inward/record.uri?eid=2-s2.0-85106954913&doi=10.3390%2fijerph18115917&partnerID=40&md5=6b15e93b4c1d1e4a4537ad41620e64f8	Intensive Care Unit delirium, insomnia, anxiety, and frontal/dysexecutive disorders have been described following COVID-19 infection. The aim of this case study was to re-evaluate the neuropsychological pattern in a series of patients with COVID-19 outcomes. We retrospectively evaluated 294 patients admitted to the Istituti Clinici Scientifici Maugeri of Lumezzane (Brescia) (May–September 2020). …	34072951	Article	Scopus
Watson D.L.B., Campbell M., Hopkins C., Smith B., Kelly C., Deary V.	57214072765;57217283576;55543341300;57207131281;57216348359;6508359704;	Altered smell and taste: Anosmia, parosmia and the impact of long Covid-19	2021	PLoS ONE	10.1371/journal.pone.0256998	https://www.scopus.com/inward/record.uri?eid=2-s2.0-85115765110&doi=10.1371%2fjournal.pone.0256998&partnerID=40&md5=b661c3aee5db9d9a9096387db3c8e281	Background Qualitative olfactory (smell) dysfunctions are a common side effect of post-viral illness and known to impact quality of life and health status. Evidence is emerging that taste and smell loss are common symptoms of Covid-19 that may emerge and persist long after initial infection. The aim of the present study was to document the impact of post Covid-19 alterations to taste and smell. M…		Article	Scopus
Rennert-May E., Leal J., Thanh N.X., Lang E., Dowling S., Manns B., Wasylak T., Ronksley P.E.	36467145500;24338450800;36889508200;7402930902;9335462300;7004680663;56149648500;31967823000;	The impact of COVID-19 on hospital admissions and emergency department visits: A population-based study	2021	PLoS ONE	10.1371/journal.pone.0252441	https://www.scopus.com/inward/record.uri?eid=2-s2.0-85106995051&doi=10.1371%2fjournal.pone.0252441&partnerID=40&md5=33005bd2be2e670769d46af4a1d28d7f	Background As a result of the novel coronavirus disease 2019 (COVID-19), there have been widespread changes in healthcare access. We conducted a retrospective population-based study in Alberta, Canada (population 4.4 million), where there have been approximately 1550 hospital admissions for COVID-19, to determine the impact of COVID-19 on hospital admissions and emergency department (ED visits), …	34061888	Article	Scopus
Arora A.K.	57203550072;	The next three epochs: Health system challenges amidst and beyond the COVID-19 era	2021	International Journal of Health Planning and Management	10.1002/hpm.3175	https://www.scopus.com/inward/record.uri?eid=2-s2.0-85104359425&doi=10.1002%2fhpm.3175&partnerID=40&md5=61f50871a49a573f45be9bc87ce0f1e5	The COVID-19 pandemic has brought to light tremendous gaps and issues faced by health systems globally. Commendable effort has been made to retain continuity of care for non-COVID-19 patients amidst the pandemic, particularly using technology-enhanced models of care. However, these efforts are not sufficient to tackle the impending challenges that health systems around the world will face next: (…	33864300	Letter	Scopus
Brunning H., Khaleelee O.	57205030803;25521556000;	From here to eternity? Work, coaching, and consulting in a post-Covid world*	2021	Organisational and Social Dynamics	10.33212/osd.v21n1.2021.171	https://www.scopus.com/inward/record.uri?eid=2-s2.0-85111529516&doi=10.33212%2fosd.v21n1.2021.171&partnerID=40&md5=827bd93e6db3e598b76491a50f307b07	This article, written for the special twentieth anniversary edition of Organisational and Social Dynamics, examines how the technological revolution and the pandemic are changing the shape of organisations and the future requirements from advisory services such as coaching and consulting, within the context of a PC culture and anxiety about climate change. The authors describe how AI and robotics…		Article	Scopus
Jandhyala R.	57208972170;	Design, validation and implementation of the post-acute (long) COVID-19 quality of life (PAC-19QoL) instrument	2021	Health and Quality of Life Outcomes	10.1186/s12955-021-01862-1	https://www.scopus.com/inward/record.uri?eid=2-s2.0-85115845780&doi=10.1186%2fs12955-021-01862-1&partnerID=40&md5=d9ac48c361b4d1b0e3551278e3e29358	Background: The novel coronavirus (SARS-CoV-2) has led to a global pandemic, resulting in a disease termed COVID-19, which commonly presents in adults as a typical infection of the upper respiratory tract. Although the disease is often acute, one in ten patients can continue to be affected for weeks or months, resulting in a state called long COVID. Existing evidence suggests there are no patient…		Article	Scopus
Mahapatra B., Bhorekar K.K.	57189377230;57222252681;	Analyzing the Economic Depression Post-COVID-19 Using Big Data Analytics	2021	Studies in Systems, Decision and Control	10.1007/978-3-030-60039-6_16	https://www.scopus.com/inward/record.uri?eid=2-s2.0-85102057766&doi=10.1007%2f978-3-030-60039-6_16&partnerID=40&md5=4e7e743475f8a2dd436f5aa96210c6a0	Various industries like technology, food, agriculture, and education are predicted to suffer major financial and production depreciation. The economic crisis suffered by the major large-scale industry on the other hand is predicted to effect the other economic enterprises effecting the world on a major scale. The lockdown incurred upon the general public is implemented all over the world in order…		Book Chapter	Scopus
Barry H., Doherty A.M., Clancy M., Moore S., MacHale S.	54683425100;34970955700;55010982800;57202418567;6602108172;	Lock-down logistics in consultation-liaison psychiatry	2020	Irish Journal of Psychological Medicine	10.1017/ipm.2020.104	https://www.scopus.com/inward/record.uri?eid=2-s2.0-85091906986&doi=10.1017%2fipm.2020.104&partnerID=40&md5=3e79397a8c2fcdd5680223524e53701e	We describe the adaptation of services to allow flexible and practical responses to the COVID-19 public health crisis by four Consultation-Liaison psychiatry (CLP) services; Galway University Hospital, Beaumont Hospital, University Hospital Waterford and St Vincent's University Hospital CLP Services. This article also illustrates close collaboration with community adult mental health services and…	32912345	Article	Scopus
Davido B., Seang S., Tubiana R., de Truchis P.	55600604900;26325821900;7006609948;56208191800;	Post–COVID-19 chronic symptoms: a postinfectious entity?	2020	Clinical Microbiology and Infection	10.1016/j.cmi.2020.07.028	https://www.scopus.com/inward/record.uri?eid=2-s2.0-85089375597&doi=10.1016%2fj.cmi.2020.07.028&partnerID=40&md5=0520c2b65fb749a54629fd1bf1f3aee7	[No abstract available]	32712242	Note	Scopus
Ludvigsson J.F.	57201304368;	Case report and systematic review suggest that children may experience similar long-term effects to adults after clinical COVID-19	2021	Acta Paediatrica, International Journal of Paediatrics	10.1111/apa.15673	https://www.scopus.com/inward/record.uri?eid=2-s2.0-85097018271&doi=10.1111%2fapa.15673&partnerID=40&md5=7f1d9a3c1c926e98cb17e728bc544b3f	Aim: Persistent symptoms in adults after COVID-19 are emerging and the term long COVID is increasingly appearing in the literature. However, paediatric data are scarce. Methods: This paper contains a case report of five Swedish children and the long-term symptoms reported by their parents. It also includes a systematic literature review of the MEDLINE, EMBASE and Web of Science databases and the …	33205450	Article	Scopus
Davin-Casalena B., Lutaud R., Scronias D., Guagliardo V., Verger P.	57223396328;57205375907;57208147942;14028282900;7102820596;	French general practitioners frequently see patients with long-covid	2021	Journal of the American Board of Family Medicine	10.3122/jabfm.2021.05.210142	https://www.scopus.com/inward/record.uri?eid=2-s2.0-85115774252&doi=10.3122%2fjabfm.2021.05.210142&partnerID=40&md5=48d93b615506832cb76f62a2354bd4d9	A second epidemic has appeared among some patients infected with COVID-19 persistent disorders, commonly called "long COVID syndrome." Our study sought to identify the proportion of French GPs dealing with patients with potential long COVID syndrome and their symptoms in an online cross-sectional questionnaire-based survey among a representative national panel of GPs. The majority (53.8%) reporte…		Article	Scopus
Gandotra S., Russell D.	57201431280;56949745000;	The long and the short of it: Is "long covid" more than slow resolution of the acute disease?	2021	Annals of the American Thoracic Society	10.1513/AnnalsATS.202103-255ED	https://www.scopus.com/inward/record.uri?eid=2-s2.0-85107440050&doi=10.1513%2fAnnalsATS.202103-255ED&partnerID=40&md5=bd2dd1d1395032ade10573e7023896ec	[No abstract available]	34076561	Review	Scopus
Keech A., Way K., Holgate K., Fildes J., Indraratna P., Yu J.	15033048600;57191256255;57199734597;23488331200;35487811300;51162303000;	HIIT for post-COVID patients within cardiac rehabilitation: Response to letter to the editor	2021	International Journal of Cardiology	10.1016/j.ijcard.2020.08.086	https://www.scopus.com/inward/record.uri?eid=2-s2.0-85091228296&doi=10.1016%2fj.ijcard.2020.08.086&partnerID=40&md5=83b0643c89034b9f626c465e535d042d	[No abstract available]	32882289	Letter	Scopus
Rossato M.S., Brilli E., Ferri N., Giordano G., Tarantino G.	57265866900;57203478782;57195838796;57266670000;57196220216;	Observational study on the benefit of a nutritional supplement, supporting immune function and energy metabolism, on chronic fatigue associated with the SARS-CoV-2 post-infection progress	2021	Clinical Nutrition ESPEN	10.1016/j.clnesp.2021.08.031	https://www.scopus.com/inward/record.uri?eid=2-s2.0-85115301869&doi=10.1016%2fj.clnesp.2021.08.031&partnerID=40&md5=fc0dd96652726650073a965c413e45a7	Background & aims: Recent studies have verified that the SARS-CoV-2 infection (from December 2019 has affected 123 million people throughout the world and more than 3 million people in Italy), can have medium-term and long-term effects, collectively referred to as “post-Covid syndrome” or “long-Covid” characterized by chronic fatigue, followed by muscle weakness, dyspnea and headache. Chronic fat…		Article	Scopus
[No author name available]	[No author id available]	Erratum: Post-COVID-19 epidemic: allostatic load among medical and nonmedical workers in China ([Psychother Psychosom. DOI: 10.1159/000511823)	2020	Psychotherapy and Psychosomatics	10.1159/000513285	https://www.scopus.com/inward/record.uri?eid=2-s2.0-85098320297&doi=10.1159%2f000513285&partnerID=40&md5=0dc3b8ae921be37a913b6a5b1f0b1c6c	In the article by Peng et al. entitled Post-COVID-19 epidemic: allostatic load among medical and nonmedical workers in China [Psychother Psychosom. doi: 10.1159/ 000511823], the corrected sentence of B3 = yes if the total of items 24 and 25 is equal to 2 should read B3 = yes if the total of items 33 and 34 is equal to 2. © 2020 S. Karger AG. All rights reserved.		Erratum	Scopus
Duggal T., Sundriyal A., Kakkar A., Mittal N.	57193421748;57221781828;57221789640;57221783823;	Heuristic “bottom-up”: Covid-19	2020	Indian Journal of Forensic Medicine and Toxicology	10.37506/ijfmt.v14i4.13196	https://www.scopus.com/inward/record.uri?eid=2-s2.0-85100139598&doi=10.37506%2fijfmt.v14i4.13196&partnerID=40&md5=3279da4a2f05eef590db5e8535c9c9d1	Background: COVID 19, a global pandemic has led to the disruption all over the world. Not only the COVID outbreak but the measures taken to straighten the curve led to the psychological distress amongst people. The disruption in daily routine which changed People’s lifestyle, the changed business working environment while COVID and post COVID. The concept to adapt to the new normal still seems ab…		Article	Scopus
Willi S., Lüthold R., Hunt A., Hänggi N.V., Sejdiu D., Scaff C., Bender N., Staub K., Schlagenhauf P.	57222134296;57193001341;57225676929;57222140992;57222139755;57204214634;8286292300;36570956100;7003453274;	COVID-19 sequelae in adults aged less than 50 years: A systematic review	2021	Travel Medicine and Infectious Disease	10.1016/j.tmaid.2021.101995	https://www.scopus.com/inward/record.uri?eid=2-s2.0-85101654245&doi=10.1016%2fj.tmaid.2021.101995&partnerID=40&md5=5df1dc3d2ad8191e88d70387df4090f1	Background: There is emerging evidence of long-term sequelae in a considerable proportion of COVID-19 patients after recovery and the spectrum and severity of such sequelae should be systematically reviewed. This review aims to evaluate the available evidence of all intermediate and long-term COVID-19 sequelae affecting formerly healthy adults. Methods: A systematic literature search of Embase, W…	33631340	Review	Scopus
Mertz L.	53986535100;	Researchers Seek Answers for Millions with Long COVID-19	2021	IEEE Pulse	10.1109/MPULS.2021.3066718	https://www.scopus.com/inward/record.uri?eid=2-s2.0-85104459633&doi=10.1109%2fMPULS.2021.3066718&partnerID=40&md5=6a6b8ca6b91beb06617f624302e9a533	[No abstract available]	33861695	Article	Scopus
Cuellar N.G.	6701384175;	Resiliency Recovery Post COVID-19	2020	Journal of Transcultural Nursing	10.1177/1043659620939652	https://www.scopus.com/inward/record.uri?eid=2-s2.0-85089435645&doi=10.1177%2f1043659620939652&partnerID=40&md5=6f73f4bac3961bbf787091086b14dcb0	[No abstract available]	32794437	Editorial	Scopus
Zolotovskaia I.A., Shatskaia P.R., Davydkin I.L., Shavlovskaya O.A.	56560260700;57221963478;24337358600;15124744300;	Post-covid-19 asthenic syndrome	2021	Zhurnal Nevrologii i Psihiatrii imeni S.S. Korsakova	10.17116/jnevro202112104125	https://www.scopus.com/inward/record.uri?eid=2-s2.0-85107084602&doi=10.17116%2fjnevro202112104125&partnerID=40&md5=17806eef5b9c467e62cfaa405faadc95	Objective. To study the features of asthenic syndrome and the possibilities of its therapy in patients in the post-covid period. Material and methods. The study included 129 patients with an average age of 49.8±8.9 years who had undergone COVID-19 using a continuous sample method. Patients for the study were selected at the clinical bases of outpatient clinics in Samara (Russia) in July-August 20…	34037351	Article	Scopus
Berlit P., Frölich L., Förstl H.	55525115700;56820309600;7006546361;	The Fourth Wave? COVID-19 and consecutive cognitive impairment [Die „vierte Welle? COVID-19 und konsekutive kognitive Störungen]	2021	Deutsche Medizinische Wochenschrift	10.1055/a-1468-1529	https://www.scopus.com/inward/record.uri?eid=2-s2.0-85105527749&doi=10.1055%2fa-1468-1529&partnerID=40&md5=8e43fae5ab6cec703dbf5575bf7ce72d	The COVID-19 pandemic poses new challenges for the healthcare systems world-wide which will go beyond prevention, acute and intensive care treatment of patients with severe illness. A large proportion of COVID-survivors - and not only elderly patients - suffers from post-COVID-syndrome. Risk factors are preexisting somatic multimorbidity, cognitive and cerebral changes together with pneumonia and…	33957689	Review	Scopus
El Sayed S., Shokry D., Gomaa S.M.	57220783351;57220780687;57220780475;	Post-COVID-19 fatigue and anhedonia: A cross-sectional study and their correlation to post-recovery period	2021	Neuropsychopharmacology Reports	10.1002/npr2.12154	https://www.scopus.com/inward/record.uri?eid=2-s2.0-85097591288&doi=10.1002%2fnpr2.12154&partnerID=40&md5=8bd4b1bfe99fb4ff6c1b88ba208700cf	Background: Individuals infected by the novel coronavirus (SARS-CoV-2) have experienced different psychiatric manifestations during the period of infectivity and post-COVID-19 infection. Fatigue and anhedonia are among the frequently reported manifestations after recovery from this novel viral pandemic, leading to early evaluation of those patients and proper management of their complaints which …	33332756	Article	Scopus
Orrù G., Bertelloni D., Diolaiuti F., Mucci F., Di Giuseppe M., Biella M., Gemignani A., Ciacchini R., Conversano C.	35345757200;57221353204;57195553099;56199928700;54383157300;57202018983;8866128900;57204479754;23974387700;	Long-covid syndrome? A study on the persistence of neurological, psychological and physiological symptoms	2021	Healthcare (Switzerland)	10.3390/healthcare9050575	https://www.scopus.com/inward/record.uri?eid=2-s2.0-85105619566&doi=10.3390%2fhealthcare9050575&partnerID=40&md5=51fba048b5c6b79cc9e6188ab2c9d6ea	Background: Emerging aspects of the Covid-19 clinical presentation are its long-term effects, which are characteristic of the so-called “long COVID”. The aim of the present study was to investigate the prevalence of physical, psychological, and sleep disturbances and the quality of life in the general population during the ongoing pandemic. Methods: This study, based on an online survey, collecte…		Article	Scopus
Cai H., Xi H.-T., Zhu Q., Wang Z., Han L., Liu S., Bai W., Zhao Y.-J., Chen L., Ge Z.-M., Ji M., Zhang H., Yang B.X., Chen P., Cheung T., Ungvari G.S., An F., Xiang Y.-T.	57222991688;57222979655;57222994611;57190431377;57260959600;57257433900;57222990238;57216173754;57222992070;57222991896;57222987302;57222995091;57195756147;57216952492;56828857900;7006092063;8644333000;57226436934;	Prevalence of problematic Internet use and its association with quality of life among undergraduate nursing students in the later stage of COVID-19 pandemic era in China	2021	American Journal on Addictions	10.1111/ajad.13216	https://www.scopus.com/inward/record.uri?eid=2-s2.0-85115027189&doi=10.1111%2fajad.13216&partnerID=40&md5=3bcb7823b394e6a95687b082b18b788e	Background and Objectives: The prevalence of problematic Internet use (PIU) in the post-COVID-19 pandemic era is not known. This cross-sectional study aimed to determine the prevalence of PIU among baccalaureate nursing students (hereafter: nursing students) in the post-COVID-19 era. Methods: A total of 1070 nursing students were consecutively invited to participate in this study from the nursing…		Article	Scopus
Piotrowicz K., Gąsowski J., Michel J.-P., Veronese N.	39461927300;57195213908;57203071698;36998781200;	Post-COVID-19 acute sarcopenia: physiopathology and management	2021	Aging Clinical and Experimental Research	10.1007/s40520-021-01942-8	https://www.scopus.com/inward/record.uri?eid=2-s2.0-85111514871&doi=10.1007%2fs40520-021-01942-8&partnerID=40&md5=7781a47ef154770f44aa777d83c050c4	In this review, we discuss the pathophysiologic and management aspects of acute sarcopenia in relation to SARS-CoV-2 infection. COVID-19 is as a multi-organ infectious disease characterized by a severe inflammatory and highly catabolic status, influencing the deep changes in the body build, especially the amount, structure, and function of skeletal muscles which would amount to acutely developed …		Review	Scopus
Culha M.G., Demir O., Sahin O., Altunrende F.	57038534200;56404299800;23973286500;6506576297;	Sexual attitudes of healthcare professionals during the COVID-19 outbreak	2021	International Journal of Impotence Research	10.1038/s41443-020-00381-9	https://www.scopus.com/inward/record.uri?eid=2-s2.0-85097499247&doi=10.1038%2fs41443-020-00381-9&partnerID=40&md5=5b0c053fd08f67fc2d09e85c5e370255	During the COVID-19 outbreak, which is effective worldwide, the psychological conditions of healthcare professionals deteriorate. The aim of this study was to examine health professionals’ changes in their sexual lives due to the COVID-19 outbreak in Istanbul, Turkey. This online survey was conducted between 2 and 26 May 2020 with 232 healthcare professionals working in a pandemic hospital. After…	33311709	Article	Scopus
Humphreys H., Kilby L., Kudiersky N., Copeland R.	57221711772;55505175800;57221709148;9840611200;	Long COVID and the role of physical activity: a qualitative study	2021	BMJ Open	10.1136/bmjopen-2020-047632	https://www.scopus.com/inward/record.uri?eid=2-s2.0-85102444963&doi=10.1136%2fbmjopen-2020-047632&partnerID=40&md5=2180d2e6db5fd73dd3b7b8f0b359de9a	Objectives To explore the lived experience of long COVID with particular focus on the role of physical activity. Design Qualitative study using semistructured interviews. Participants 18 people living with long COVID (9 men, 9 women; aged between 18-74 years; 10 white British, 3 white Other, 3 Asian, 1 black, 1 mixed ethnicity) recruited via a UK-based research interest database for people with l…	33692189	Article	Scopus
Penninx B.W.J.H.	57221280072;	Psychiatric symptoms and cognitive impairment in “Long COVID”: the relevance of immunopsychiatry	2021	World Psychiatry	10.1002/wps.20913	https://www.scopus.com/inward/record.uri?eid=2-s2.0-85114744134&doi=10.1002%2fwps.20913&partnerID=40&md5=362842a94dba0db9cd9cc925310f2aa2	[No abstract available]		Note	Scopus
Shukla J., Pandey R.P., Shukla C.K.	57217382948;57213791880;57217790934;	CGRT: A four-tier approach for strengthening indian civilization in-and-post-COVID-19 pandemic	2020	Journal of Advanced Research in Dynamical and Control Systems	10.5373/JARDCS/V12SP6/SP20201020	https://www.scopus.com/inward/record.uri?eid=2-s2.0-85087152034&doi=10.5373%2fJARDCS%2fV12SP6%2fSP20201020&partnerID=40&md5=9c40f75a753d3c3d2ffdc5af05e00bc1	In and after devastation, crisis and wars, the collective lives of citizens are greatly affected. Nowadays the mutual world, COVID-19 is not just a health, an economic or a humanitarian crisis but also a crisis of civilisation. Civilizations develop as a result of collective reactions to historical events and transform in human ecology, and despite differences, some elements in nature are univers…		Article	Scopus
Taylor S.P., Rios A., Kowalkowski M.A.	55533789400;57224169729;54410846000;	Translating postsepsis care to post-covid-19 care the case for a virtual recovery program	2021	Annals of the American Thoracic Society	10.1513/AnnalsATS.202006-649IP	https://www.scopus.com/inward/record.uri?eid=2-s2.0-85107710783&doi=10.1513%2fAnnalsATS.202006-649IP&partnerID=40&md5=6b5af9881d3512151c6b36895811997f	[No abstract available]	33570480	Note	Scopus
Hall O.P., Atabo E.	35271528100;57250495600;	Editorial: How ai can help developing countries post covid-19	2021	Graziadio Business Review		https://www.scopus.com/inward/record.uri?eid=2-s2.0-85114490783&partnerID=40&md5=de1e770e658910041f070ed58b6a43fb	The onslaught of COVID-19 has hit the developing world with ferocity, India being the most recent example. To that end, some pundits argue that the impact of the pandemic will result in the worst economic fallout since the Great Depression. Preliminary estimates suggest that the plague could cost the global economy nearly $11 trillion over the next several years. This downturn will have a disprop…		Editorial	Scopus
Iorfino F., Occhipinti J.-A., Skinner A., Davenport T., Rowe S., Prodan A., Sturgess J., Hickie I.B.	57110356600;57221720923;57211686695;7006686351;57216345629;24469250600;57222361652;17734678500;	The impact of technology-enabled care coordination in a complex mental health system:a local system dynamics model	2021	Journal of Medical Internet Research	10.2196/25331	https://www.scopus.com/inward/record.uri?eid=2-s2.0-85109180213&doi=10.2196%2f25331&partnerID=40&md5=b62013ee239c97b83b77b308ce07ba49	Background: Prior to the COVID-19 pandemic, major shortcomings in the way mental health care systems were organized were impairing the delivery of effective care. The mental health impacts of the pandemic, the recession, and the resulting social dislocation will depend on the extent to which care systems will become overwhelmed and on the strategic investments made across the system to effectivel…	34077384	Article	Scopus
Halpin S.J., McIvor C., Whyatt G., Adams A., Harvey O., McLean L., Walshaw C., Kemp S., Corrado J., Singh R., Collins T., O'Connor R.J., Sivan M.	57197471599;57218535953;57218533808;57218533559;57218533941;37117394500;57218535466;57218532742;57218533710;57219671465;57218534152;15729902700;18438035700;	Postdischarge symptoms and rehabilitation needs in survivors of COVID-19 infection: A cross-sectional evaluation	2021	Journal of Medical Virology	10.1002/jmv.26368	https://www.scopus.com/inward/record.uri?eid=2-s2.0-85089450410&doi=10.1002%2fjmv.26368&partnerID=40&md5=387844bed4dcd15f816d0e3a4aea0d51	Background: There is currently very limited information on the nature and prevalence of post-COVID-19 symptoms after hospital discharge. Methods: A purposive sample of 100 survivors discharged from a large University hospital were assessed 4 to 8 weeks after discharge by a multidisciplinary team of rehabilitation professionals using a specialist telephone screening tool designed to capture sympto…	32729939	Article	Scopus
Nune A., Iyengar K.P., Ahmed A., Bilgrami S., Sapkota H.R.	57218279142;8232199100;57214309916;57221672169;57218278180;	Impact of COVID-19 on rheumatology practice in the UK—a pan-regional rheumatology survey	2021	Clinical Rheumatology	10.1007/s10067-021-05601-1	https://www.scopus.com/inward/record.uri?eid=2-s2.0-85099765928&doi=10.1007%2fs10067-021-05601-1&partnerID=40&md5=39081ad341388865842d5f608e6032e4	The COVID-19 pandemic has disrupted healthcare services and rheumatology staff were redeployed to the frontline. The purpose of this survey was to evaluate the impact of the COVID-19 pandemic on the provision of rheumatology services as viewed by rheumatologists in the UK. Survey monkey questionnaire weblink was sent to 804 clinicians including consultant rheumatologists, speciality trainees, nur…	33495972	Review	Scopus
Ivbijaro G., Kolkiewicz L., Goldberg D., N'jie I.N.S., Edwards T., Riba M.B., Švab I., Geller J., Enum Y.	55946882100;24779612600;56883772900;57211692328;7202395324;7006137145;12644970800;36001082600;56468013000;	Suicide prevention and COVID-19	2021	Asia-Pacific Psychiatry	10.1111/appy.12482	https://www.scopus.com/inward/record.uri?eid=2-s2.0-85107513549&doi=10.1111%2fappy.12482&partnerID=40&md5=ac7785cdad5b640f676b1821a87b12a7	Introduction: Suicide prevention during Covid 19 has become a global priority because the current pandemic has led to societal difficulties threatening the fabric of our lifestyle with increased morbidity and mortality. Modelling studies published since the COVID 19 pandemic was declared in March 2020 estimate that suicide rates will increase by anywhere between 1% to 145% globally in response to…	34114356	Article	Scopus
Goldman M.L., Druss B.G., Horvitz-Lennon M., Norquist G.S., Ptakowski K.K., Brinkley A., Greiner M., Hayes H., Hepburn B., Jorgensen S., Swartz M.S., Dixon L.B.	56643848300;7006370766;8531065100;6603860307;8592365700;57219731578;55533741200;57219731149;26649876000;57219729920;57203049631;35372257700;	Mental Health Policy in the Era of COVID-19	2020	Psychiatric Services	10.1176/APPI.PS.202000219	https://www.scopus.com/inward/record.uri?eid=2-s2.0-85089298541&doi=10.1176%2fAPPI.PS.202000219&partnerID=40&md5=755280b09102cf72f7f8b06687fbc793	The response to the global COVID-19 pandemic has important ramifications for mental health systems and the patients they serve. This article describes significant changes in mental health policy prompted by the COVID-19 crisis across five major areas: legislation, regulation, financing, accountability, and workforce development. Special considerations for mental health policy are discussed, inclu…	32517639	Article	Scopus
Machado F.V.C., Meys R., Delbressine J.M., Vaes A.W., Goërtz Y.M.J., van Herck M., Houben-Wilke S., Boon G.J.A.M., Barco S., Burtin C., van ’t Hul A., Posthuma R., Franssen F.M.E., Spies Y., Vijlbrief H., Pitta F., Rezek S.A., Janssen D.J.A., Siegerink B., Klok F.A., Spruit M.A.	57194524508;57205650874;55710814300;52365437100;57191571918;57211120215;57190429164;57203761278;54580519200;16232607000;57222417733;57213820185;7004919939;57221834033;57221833852;8843313000;57200553164;24329155300;24332826800;16301310900;6701461456;	Construct validity of the Post-COVID-19 Functional Status Scale in adult subjects with COVID-19	2021	Health and Quality of Life Outcomes	10.1186/s12955-021-01691-2	https://www.scopus.com/inward/record.uri?eid=2-s2.0-85100333179&doi=10.1186%2fs12955-021-01691-2&partnerID=40&md5=3dccaaebb956c4b9476c1b2153c1f1ea	Background: An increasing number of subjects are recovering from COVID-19, raising the need for tools to adequately assess the course of the disease and its impact on functional status. We aimed to assess the construct validity of the Post-COVID-19 Functional Status (PCFS) Scale among adult subjects with confirmed and presumed COVID-19. Methods: Adult subjects with confirmed and presumed COVID-19…	33536042	Article	Scopus
Poenaru S., Abdallah S.J., Corrales-Medina V., Cowan J.	57224286801;55295462000;8530059600;55884169800;	COVID-19 and post-infectious myalgic encephalomyelitis/chronic fatigue syndrome: a narrative review	2021	Therapeutic Advances in Infectious Disease	10.1177/20499361211009385	https://www.scopus.com/inward/record.uri?eid=2-s2.0-85104790093&doi=10.1177%2f20499361211009385&partnerID=40&md5=28d991c2e3d95402be77fcc047ec2402	Coronavirus disease 2019 (COVID-19) is a viral infection which can cause a variety of respiratory, gastrointestinal, and vascular symptoms. The acute illness phase generally lasts no more than 2–3 weeks. However, there is increasing evidence that a proportion of COVID-19 patients experience a prolonged convalescence and continue to have symptoms lasting several months after the initial infection.…		Review	Scopus
Ballering A., Olde Hartman T., Rosmalen J.	57196187764;6507760091;57211969950;	Long COVID-19, persistent somatic symptoms and social stigmatisation	2021	Journal of Epidemiology and Community Health	10.1136/jech-2021-216643	https://www.scopus.com/inward/record.uri?eid=2-s2.0-85101583700&doi=10.1136%2fjech-2021-216643&partnerID=40&md5=c2080b207c11ab261dc91dd1da5648ca	[No abstract available]		Letter	Scopus
Dreßing H., Meyer-Lindenberg A.	6603758757;35272702000;	Future issues in “long COVID” psychiatric assessment [Künftige Aufgaben der psychiatrischen Begutachtung bei „Long-COVID“]	2021	Nervenarzt	10.1007/s00115-021-01142-9	https://www.scopus.com/inward/record.uri?eid=2-s2.0-85107812114&doi=10.1007%2fs00115-021-01142-9&partnerID=40&md5=f00885e87837067f328972d58ac99a32	[No abstract available]	34097088	Article	Scopus
Morris B.L., Short M., Bridges D., Crichton M., Velander F., Rush E., Iffland B., Duncombe R.	57200694669;56305328600;55354236000;55346224500;21744245000;55751916800;55225604400;38662616200;	Responding to student mental health challenges during and post-COVID-19	2021	Social Work Education	10.1080/02615479.2021.1962271	https://www.scopus.com/inward/record.uri?eid=2-s2.0-85112059785&doi=10.1080%2f02615479.2021.1962271&partnerID=40&md5=1694704ecee04dec4f3a22b7fe41a84f	During the COVID-19 pandemic, educators around the globe seek to understand how to support students whose academic performance is impacted by mental health challenges. This article presents a co-operative inquiry undertaken by colleagues in Canada and Australia, responding to the question; what insights can the existing Carleton University framework of reflective questions offer to educators resp…		Article	Scopus
M T., Annamalai A.	57225023909;57201076118;	Telepsychiatry and the Role of Artificial Intelligence in Mental Health in Post-COVID-19 India: A Scoping Review on Opportunities	2020	Indian Journal of Psychological Medicine	10.1177/0253717620952160	https://www.scopus.com/inward/record.uri?eid=2-s2.0-85108948323&doi=10.1177%2f0253717620952160&partnerID=40&md5=eef4223b319cc44ff4afaafbb6b41b8c	Background: COVID-19 has a profound impact on people with existing mental disorders, augmenting the prevailing inequalities in mental health. Methods: In order to understand the status of telepsychiatry in India and the role of artificial intelligence (AI) in mental health and its potential applications, a scoping review was done between March 2020 and May 2020. The literature review revealed 253…		Review	Scopus
Vollbracht C., Kraft K.	12804760500;9270968100;	Feasibility of vitamin c in the treatment of post viral fatigue with focus on long covid, based on a systematic review of iv vitamin c on fatigue	2021	Nutrients	10.3390/nu13041154	https://www.scopus.com/inward/record.uri?eid=2-s2.0-85103312853&doi=10.3390%2fnu13041154&partnerID=40&md5=89e9a07725470805acbebaee5d84d221	Fatigue is common not only in cancer patients but also after viral and other infections. Effective treatment options are still very rare. Therefore, the present knowledge on the pathophysiology of fatigue and the potential positive impact of treatment with vitamin C is illustrated. Additionally, the effectiveness of high-dose IV vitamin C in fatigue resulting from various diseases was assessed by…	33807280	Article	Scopus
Chang C.-J., Hung L.-Y., Kogelnik A.M., Kaufman D., Aiyar R.S., Chu A.M., Wilhelmy J., Li P., Tannenbaum L., Xiao W., Davis R.W.	57283988700;57284638500;55894928800;57239755100;25647392200;7202887243;6602853926;56939453900;57284205100;7202456499;36012646500;	A comprehensive examination of severely ill me/cfs patients	2021	Healthcare (Switzerland)	10.3390/healthcare9101290	https://www.scopus.com/inward/record.uri?eid=2-s2.0-85116353817&doi=10.3390%2fhealthcare9101290&partnerID=40&md5=31144d7db3389f26720cf0008af81bc3	One in four myalgic encephalomyelitis/chronic fatigue syndrome (ME/CFS) patients are estimated to be severely affected by the disease, and these house-bound or bedbound patients are currently understudied. Here, we report a comprehensive examination of the symptoms and clinical laboratory tests of a cohort of severely ill patients and healthy controls. The greatly reduced quality of life of the p…		Article	Scopus
Gimenez-Llort L., Alveal-Mellado D.	6701506831;57209101139;	Digging Signatures in 13-Month-Old 3xTg-AD Mice for Alzheimer's Disease and Its Disruption by Isolation Despite Social Life Since They Were Born	2021	Frontiers in Behavioral Neuroscience	10.3389/fnbeh.2020.611384	https://www.scopus.com/inward/record.uri?eid=2-s2.0-85100550052&doi=10.3389%2ffnbeh.2020.611384&partnerID=40&md5=73ba9a4eed856678a7c61f279ce611cd	The severity of this pandemic's scenarios will leave significant psychological traces in low resistant and resilient individuals. Increased incidence of depression, anxiety, obsessive-compulsive disorder (OCD), and post-traumatic stress disorder has already been reported. The loss of human lives and the implementation of physical distance measures in the pandemic and post-COVID scenarios may have…		Article	Scopus
Saleh R.A., Shaban E.	57283515100;57191844299;	COVID-19 neurological manifestations: correlation of cerebral MRI imaging and lung imaging—Observational study	2021	Egyptian Journal of Radiology and Nuclear Medicine	10.1186/s43055-021-00630-x	https://www.scopus.com/inward/record.uri?eid=2-s2.0-85116353213&doi=10.1186%2fs43055-021-00630-x&partnerID=40&md5=6714cb0aea8e30fd1969f2f3b09a8390	Background: During the current pandemic, there is an increased incidence of neurologic/neuropsychiatric manifestations in patients with the novel coronavirus (COVID-19). Neurologic manifestations may be coincident or result of disease and its therapy. In the emergency department, orientation of the clinician with this issue is crucial for accurate decision making to limit the spread of infection …		Article	Scopus
Spruit M.A., Holland A.E., Singh S.J., Tonia T., Wilson K.C., Troosters T.	6701461456;7202996569;7407869482;8665754600;7403726459;56601700400;	COVID-19: Interim guidance on rehabilitation in the hospital and post-hospital phase from a European Respiratory Society- And American Thoracic Society-coordinated international task force	2020	European Respiratory Journal	10.1183/13993003.02197-2020	https://www.scopus.com/inward/record.uri?eid=2-s2.0-85092392479&doi=10.1183%2f13993003.02197-2020&partnerID=40&md5=e35d972af5e142049950b14ef1478940	Background: Patients with coronavirus disease 2019 (COVID-19) or post-COVID-19 will probably have a need for rehabilitation during and directly after the hospitalisation. Data on safety and efficacy are lacking. Healthcare professionals cannot wait for published randomised controlled trials before they can start these rehabilitative interventions in daily clinical practice, as the number of post-…	32817258	Article	Scopus
Mattioli F., Stampatori C., Righetti F., Sala E., Tomasi C., De Palma G.	7005211742;35086977100;57223267541;7004450812;26636146200;7005370387;	Neurological and cognitive sequelae of Covid-19: a four month follow-up	2021	Journal of Neurology	10.1007/s00415-021-10579-6	https://www.scopus.com/inward/record.uri?eid=2-s2.0-85105389613&doi=10.1007%2fs00415-021-10579-6&partnerID=40&md5=5e085f6775a27f15345627c23cad2e20	Central and peripheral nervous system involvement during acute COVID-19 is well known. Although many patients report some subjective symptoms months after the infection, the exact incidence of neurological and cognitive sequelae of COVID-19 remains to be determined. The aim of this study is to investigate if objective neurological or cognitive impairment is detectable four months after SARS-CoV-2…	33932157	Article	Scopus
Paulauskaite L., Farris O., Spencer H.M., Absoud M., Hassiotis A., Barnes J., Hunter R., Kyriakopoulos M., Paliokosta E., Panca M., Royston R., Sharma A., Slonims V., Sutcliffe A., Thomas M., EPICC-ID group	57210603231;57215122949;57221631952;26430490900;6701753786;11840132100;55541432300;23489542500;6504237705;57205708660;57191361060;55793768200;6506558484;7005644774;7404753936;	My Son Can’t Socially Distance or Wear a Mask: How Families of Preschool Children with Severe Developmental Delays and Challenging Behavior Experienced the COVID-19 Pandemic	2021	Journal of Mental Health Research in Intellectual Disabilities	10.1080/19315864.2021.1874578	https://www.scopus.com/inward/record.uri?eid=2-s2.0-85099665901&doi=10.1080%2f19315864.2021.1874578&partnerID=40&md5=ed9e47b065473e593b84d2822af50f92	Background: Families of children with developmental delays (DD) prior to the COVID-19 pandemic experienced inequalities in accessing health and social care services. Measures put in place to combat the spread of the coronavirus have potentially exacerbated existing inequalities and have led to additional pressures for these families. Methods: We carried out a cross-sectional online survey of pare…		Article	Scopus
Briggs R., McDowell C.P., De Looze C., Kenny R.A., Ward M.	7202719979;57189003519;50561258000;57214210019;7403169243;	Depressive Symptoms Among Older Adults Pre– and Post–COVID-19 Pandemic	2021	Journal of the American Medical Directors Association	10.1016/j.jamda.2021.09.003	https://www.scopus.com/inward/record.uri?eid=2-s2.0-85116564401&doi=10.1016%2fj.jamda.2021.09.003&partnerID=40&md5=f3f37d8719be5f50d868351b36d3c3be	Objectives: It is a concern that public health measures to prevent older people contracting COVID-19 could lead to a rise in mental health problems such as depression. The aim of this study therefore is to examine trends of depressive symptoms before and during the COVID-19 pandemic in a large cohort of older people. Design: Observational study with 6-year follow-up. Setting & Participants: More …		Article	Scopus
Dmytriiev D., Dobrovanov O.	57201489025;57194446035;	Post-COVID pain syndrome	2021	Anaesthesia, Pain and Intensive Care	10.35975/apic.v25i4.1582	https://www.scopus.com/inward/record.uri?eid=2-s2.0-85115052629&doi=10.35975%2fapic.v25i4.1582&partnerID=40&md5=5a474902535e620cf97c265f50f9f869	The COVID-19 pandemic has affected the lives and health of people all around the world. Although majority of patients with COVID-19 experience respiratory symptoms, pain is also a very important symptom. The condition of 15-20% of patients is serious and requires hospitalization. Despite the fact that the disease was initially referred to as a respiratory disease, it often affects other systems a…		Review	Scopus
Kok J.	37561530500;	The revival of secular spirituality in europe and its implication for the dutch reformed church in south africa [Die herlewing van sekulêre spiritualiteit in Europa en die implikasie daarvan vir die NG Kerk in Suid-Afrika]	2021	HTS Teologiese Studies / Theological Studies	10.4102/HTS.V77I4.6471	https://www.scopus.com/inward/record.uri?eid=2-s2.0-85113203422&doi=10.4102%2fHTS.V77I4.6471&partnerID=40&md5=4deb817fb94bf28c547cb112d8272129	This article critically reflected on the insights of David Tacey in which he notes that there is currently a revival in post-secular spirituality in the West, but that its deep religious roots are lacking. What would be the implication of these trends for the South African religious landscape where traditional mainstream churches such as the Dutch Reformed Church are shrinking significantly? Peop…		Article	Scopus
Munblit D., Simpson F., Mabbitt J., Dunn-Galvin A., Semple C., Warner J.O.	55233686800;57221726190;57225274072;24436190900;57221251100;35370613800;	Legacy of COVID-19 infection in children: Long-COVID will have a lifelong health/economic impact	2021	Archives of Disease in Childhood	10.1136/archdischild-2021-321882	https://www.scopus.com/inward/record.uri?eid=2-s2.0-85106907778&doi=10.1136%2farchdischild-2021-321882&partnerID=40&md5=2e93abeccc02e2152ef64254c7de49de	[No abstract available]		Note	Scopus
Chan F., Tansey T.N., Iwanaga K., Bezyak J., Wehman P., Phillips B.N., Strauser D.R., Anderson C.	7202586454;24512373400;56457895700;8591143000;7006492740;57211345946;6701342905;35607183500;	Company Characteristics, Disability Inclusion Practices, and Employment of People with Disabilities in the Post COVID-19 Job Economy: A Cross Sectional Survey Study	2021	Journal of Occupational Rehabilitation	10.1007/s10926-020-09941-8	https://www.scopus.com/inward/record.uri?eid=2-s2.0-85094824141&doi=10.1007%2fs10926-020-09941-8&partnerID=40&md5=7ca6a9c3366cc0c16bc59c5c160f0329	Purpose In the post coronavirus disease 2019 (COVID-19) recession economy, rehabilitation counselors, transition specialists, and other disability service providers must redouble their efforts to connect with employers to create employment opportunities for people with physical and mental impairments. The purpose of the present study was to investigate company characteristics and effective disabi…	33136220	Article	Scopus
Ashbury F.D.	7003859275;	COVID-19 and supportive cancer care: key issues and opportunities	2021	Current opinion in oncology	10.1097/CCO.0000000000000729	https://www.scopus.com/inward/record.uri?eid=2-s2.0-85107459730&doi=10.1097%2fCCO.0000000000000729&partnerID=40&md5=5217d5a5953ce23bdde683353a86bed2	PURPOSE OF REVIEW: The disruption to people's lives, including financial impacts, morbidity and loss of life caused by the Coronavirus disease (COVID-19) pandemic requires a dramatic transformation of cancer care delivery, including supportive care. This paper focuses on issues of supportive care in the context of the pandemic, and the extent to which these issues will impact supportive cancer ca…	33720066	Review	Scopus
Palomo M.	57213844044;	How disinformation kills: philosophical challenges in the post-Covid society	2021	History and Philosophy of the Life Sciences	10.1007/s40656-021-00408-4	https://www.scopus.com/inward/record.uri?eid=2-s2.0-85103610521&doi=10.1007%2fs40656-021-00408-4&partnerID=40&md5=278495456a41411eb0905e40fa3fc788	The paper argues that the large extent of disinformation has increased the number of deaths from coronavirus due to the proliferation of hoaxes spread via digital tools and media. It is noted that this problem could worsen in the post-COVID society and as such should be understood as having significant political import. Moreover, the phenomenon of disinformation has raised ethical questions aroun…	33783652	Article	Scopus
Macassa G., Tomaselli G.	6603328986;57189218667;	Rethinking developed nations’ health systems through a social sustainability perspective in the light of the COVID-19 pandemic. A viewpoint	2020	Journal of Public Health Research	10.4081/jphr.2020.1834	https://www.scopus.com/inward/record.uri?eid=2-s2.0-85097956094&doi=10.4081%2fjphr.2020.1834&partnerID=40&md5=cc90745dc660af93219bb0cbf90a543c	This viewpoint paper argues for the need for more socially sustainable care systems that can better contribute to equitable utilization of health care in a post-pandemic era. Health care systems in developed nations need to rethink their role, particularly with regard to the achievement of Sustainable Development Goal 3 (SDG 3) as well as becoming more sustainable societies. Socially sustainable …		Article	Scopus
Méndez R., Balanzá-Martínez V., Luperdi S.C., Estrada I., Latorre A., González-Jiménez P., Bouzas L., Yépez K., Ferrando A., Reyes S., Menéndez R.	56316255300;12760426100;57209532841;57221409924;55561792700;57211212932;57221410400;57221410575;57221411381;7005577703;7102205716;	Long-term neuropsychiatric outcomes in COVID-19 survivors: A 1-year longitudinal study	2021	Journal of Internal Medicine	10.1111/joim.13389	https://www.scopus.com/inward/record.uri?eid=2-s2.0-85115709902&doi=10.1111%2fjoim.13389&partnerID=40&md5=3b781b23cdc4f696447db73b2bc14899	[No abstract available]		Letter	Scopus
Chen Y., Chen C.	57202203040;57217488000;	How to support the quality of life of people living with cognitive disorders: a (k)new challenge in the post-COVID-19 world	2020	European Journal of Neurology	10.1111/ene.14373	https://www.scopus.com/inward/record.uri?eid=2-s2.0-85087312233&doi=10.1111%2fene.14373&partnerID=40&md5=4c260d773ca25154c22bc9488c21b19b	[No abstract available]	32492256	Note	Scopus
Edwards L., Millington P., Gill P., Millington J.	57207694949;57207692836;56306041800;57219517597;	Outpatient services post-COVID-19: A paradigm drift or shift?	2020	British Journal of Health Care Management	10.12968/bjhc.2020.0092	https://www.scopus.com/inward/record.uri?eid=2-s2.0-85093535084&doi=10.12968%2fbjhc.2020.0092&partnerID=40&md5=a2faec8a281d77515c6d1a2d7430d9a9	A packed waiting room, dated magazines on coffee tables (if you were lucky), stressed administrative staff and rushed outpatient staff remember that? In early 2020, the next arrival was an unwelcome virus that changed the face of both the world and outpatient services forever. What happened, seemingly overnight, was a sudden dramatic change in services-working environments, patterns and practices…		Review	Scopus
Jarosch I., Koczulla A.R.	57190524776;8741717400;	Rehabilitation in post acute COVID-19 [Rehabilitation nach COVID-19-Erkrankung]	2021	Sports Orthopaedics and Traumatology	10.1016/j.orthtr.2021.04.039	https://www.scopus.com/inward/record.uri?eid=2-s2.0-85111523639&doi=10.1016%2fj.orthtr.2021.04.039&partnerID=40&md5=21c38ed1fa099e9a467f16f3eb563257	6 months following an acute infection with SARS-CoV-2 virus with a moderate or severe course of Corona Virus Disease 2019 (COVID-19), a majority of patients is still suffering from sequelae which are defined as „post COVID syndrome“ or „long COVID“. Symptoms are heterogenous and can be of respiratory, neurological, musculoskeltal, cardiovascular, mental or cognitive nature. As the virus entrance …		Review	Scopus
Ibrahim S.E., Fowler A.F., Kiggundu M.N.	9243416100;7202264905;24539892300;	Business management education in the African context of (post-)Covid-19: Applying a proximity framework	2021	Africa Journal of Management	10.1080/23322373.2021.1878807	https://www.scopus.com/inward/record.uri?eid=2-s2.0-85101278440&doi=10.1080%2f23322373.2021.1878807&partnerID=40&md5=3a2c50b4eb73268a6e354500135168e4	What happens when Covid-19 meets Africa? To find answers, this article examines tertiary management education delivered by the continent’s business schools in the context of Africa’s susceptibilities to the pandemic. The concept of proximity is applied as an axiomatic analytic complement to Covid’s transmission pathways impacting on the psychosocial foundation of human relations, people’s spatial…		Article	Scopus
Postigo-Martin P., Cantarero-Villanueva I., Lista-Paz A., Castro-Martín E., Arroyo-Morales M., Seco-Calvo J.	57210370048;36068822900;53863803300;54892537500;18435967200;57203655018;	A covid-19 rehabilitation prospective surveillance model for use by physiotherapists	2021	Journal of Clinical Medicine	10.3390/jcm10081691	https://www.scopus.com/inward/record.uri?eid=2-s2.0-85114079667&doi=10.3390%2fjcm10081691&partnerID=40&md5=6771a6d60faab64ff10450d36e8ed2f2	The long-term sequelae of coronavirus disease 2019 (COVID-19) are only now beginning to be defined, but it is already known that the disease can have direct and indirect impacts mainly on the cardiorespiratory and neuromuscular systems and may affect mental health. A role for rehabilitation professionals from all disciplines in addressing COVID-19 sequelae is recognised, but it is essential that …		Article	Scopus
Marasco G., Scaldaferri F., Nardone O.M.	56090291100;8222069100;36342665800;	Addressing unmet needs of gastroenterologists’ training in the post–COVID-19 era	2021	Gastrointestinal Endoscopy	10.1016/j.gie.2020.07.018	https://www.scopus.com/inward/record.uri?eid=2-s2.0-85097666901&doi=10.1016%2fj.gie.2020.07.018&partnerID=40&md5=d9f476fd4c1869131809881a705236b0	[No abstract available]	33353623	Letter	Scopus
Ismael F., Zaramella B., Battagin T., Bizario J.C.S., Gallego J., Villela V., de Queiroz L.B., Leal F.E., Torales J., Ventriglio A., Marziali M.E., Gonçalves P.D., Martins S.S., Castaldelli-Maia J.M.	56052174900;57221254544;57221254777;6507328134;57222493567;57222491854;57222490702;24174888200;56105565800;18937711300;57209116937;36999720500;7007089354;12774601300;	Substance Use in Mild-COVID-19 Patients: A Retrospective Study	2021	Frontiers in Public Health	10.3389/fpubh.2021.634396	https://www.scopus.com/inward/record.uri?eid=2-s2.0-85102868945&doi=10.3389%2ffpubh.2021.634396&partnerID=40&md5=954189472317974dfb8be5bc95b27722	Background: There is a need for prospective studies investigating substance use variations in mild COVID-19 patients. These individuals represent the majority of patients affected by the disease and are routinely treated at home, facing periods of quarantine. Methods: This was a retrospective cohort study. All people who tested positive for COVID-19 and classified as mild cases (i.e., no alarm si…	33748068	Article	Scopus
Sancak B., Kılıç C.	57224010252;57224856495;	A psychiatrist's own experience of long covid: Looking beyond the psychosomatic perspective	2021	Psychiatria Danubina		https://www.scopus.com/inward/record.uri?eid=2-s2.0-85109957502&partnerID=40&md5=abf73991812cbee56a5ad762fc7d0dfe	[No abstract available]	34185758	Letter	Scopus
Spielmanns M., Pekacka-Egli A.-M., Schoendorf S., Windisch W., Hermann M.	22235420100;57210702045;57218098291;57225827037;7102188652;	Effects of a comprehensive pulmonary rehabilitation in severe post-covid-19 patients	2021	International Journal of Environmental Research and Public Health	10.3390/ijerph18052695	https://www.scopus.com/inward/record.uri?eid=2-s2.0-85101980922&doi=10.3390%2fijerph18052695&partnerID=40&md5=0483ae1036c9cef1acd2a1b0ccab7380	Background: Severe COVID-19 infection often leads to impairments requiring pulmonary rehabilitation (PR) following the acute phase. Little is known about the efficacy of PR in these pa-tients. We therefore compared post-COVID-19 patients (PG) referred to PR patients with other lung diseases (LG). Methods: 99 PG were admitted to PR. In a prospective design, the results of PG were collected and com…	33800094	Article	Scopus
Lawal A.M., Alhassan E.O., Mogaji H.O., Odoh I.M., Essien E.A.	57193873194;56597901900;56638663400;57220957098;57205629246;	Differential effect of gender, marital status, religion, ethnicity, education and employment status on mental health during COVID-19 lockdown in Nigeria	2020	Psychology, Health and Medicine	10.1080/13548506.2020.1865548	https://www.scopus.com/inward/record.uri?eid=2-s2.0-85097962929&doi=10.1080%2f13548506.2020.1865548&partnerID=40&md5=5e5deb12b03d812e776b59afbb04de52	We examine the differential effect of gender, marital status, ethnicity, religion, education and employment status on mental health indicators (successful coping, stress & self-esteem) during COVID-19 lockdown in Nigeria. Applying a cross sectional approach, we administered an anonymised online questionnaire to select 353 individuals (mean age = 34.84, SD = 11.19) from 17 April to 24 May 2020. Ma…		Article	Scopus
Schmulson M., Ghoshal U.C., Barbara G.	55993764500;7005966711;7004311418;	Managing the Inevitable Surge of Post-COVID-19 Functional Gastrointestinal Disorders	2021	The American journal of gastroenterology	10.14309/ajg.0000000000001062	https://www.scopus.com/inward/record.uri?eid=2-s2.0-85099324713&doi=10.14309%2fajg.0000000000001062&partnerID=40&md5=83afd88d239033cc99043c1cb9b3f60e	[No abstract available]	33273261	Article	Scopus
Rovere-Querini P., De Lorenzo R., Conte C., Brioni E., Lanzani C., Yacoub M.R., Chionna R., Martinenghi S., Vitali G., Tresoldi M., Ciceri F.	24069085200;57209203606;17345036000;24597744200;6507327902;7401488373;57225260914;6701308219;7005875175;6602679732;57219034470;	Post-COVID-19 follow-up clinic: Depicting chronicity of a new disease	2020	Acta Biomedica	10.23750/abm.v91i9-S.10146	https://www.scopus.com/inward/record.uri?eid=2-s2.0-85088529526&doi=10.23750%2fabm.v91i9-S.10146&partnerID=40&md5=7980e68a85d611316bb73dbd7bed5582	Background and aim of the work: The coronavirus disease-19 (COVID-19) outbreak is posing considerable challenges to healthcare systems and societies worldwide. While the knowledge on the acute phase of the disease has rapidly expanded, little is known on the consequences of COVID-19 following clinical remission. We set up a multidisciplinary COVID-19 follow-up outpatient clinic to identify and ad…	32701913	Article	Scopus
Ganesan V., Rajarajeswari P., Govindaraj V., Prakash K.B., Naren J.	57222093546;56694830300;56915861400;57193800357;55671230800;	Post-COVID-19 Emerging Challenges and Predictions on People, Process, and Product by Metaheuristic Deep Learning Algorithm	2021	Advances in Intelligent Systems and Computing	10.1007/978-981-15-9516-5_24	https://www.scopus.com/inward/record.uri?eid=2-s2.0-85103743165&doi=10.1007%2f978-981-15-9516-5_24&partnerID=40&md5=d02d00dfbac99031375a06a33473494a	COVID-19 has been posing unprecedented challenges to people, process, and product. Deadly COVID-19 is randomly depleting human emotions and leads stark to low mental health in daily routines, financial traits, jobs, and business. A wide zoom process is required to ensure a proper ecosystem for the pandemic disease. COVID-19 researches compare the functional and nonfunctional sectors to support qu…		Conference Paper	Scopus
Parikh S.V., Taubman D.S., Grambeau M., Menke R.A., Blazek M.C., Sullivan J., Severe J., Patel P.D., Dalack G.W.	7101905909;36555092000;57201450825;26658576800;37080130600;57223232142;55823501500;35447518000;7003796949;	Going Virtual During a Pandemic: An Academic Psychiatry Department's Experience with Telepsychiatry	2021	Psychopharmacology bulletin		https://www.scopus.com/inward/record.uri?eid=2-s2.0-85105279925&partnerID=40&md5=c83a27a59949c70cc733311a3ca7cd70	Background: The novel coronavirus pandemic (COVID-19) led healthcare providers, including mental health providers, across the U.S. to swiftly shift to telemedicine. Objectives: This shift gave our Department of Psychiatry a chance to better understand key challenges and opportunities vis-à-vis virtual mental healthcare. We aimed to obtain provider feedback on the use of telepsychiatry and to lear…	33897063	Article	Scopus
Bocher R., Jansen C., Gayet P., Gorwood P., Laprévote V.	16199846500;57204588213;57216917469;7004491587;36242002700;	Responsiveness and sustainability of psychiatric care in France during COVID-19 epidemic [Réactivité et pérennité des soins psychiatriques en France à l’épreuve du COVID-19]	2020	Encephale	10.1016/j.encep.2020.05.004	https://www.scopus.com/inward/record.uri?eid=2-s2.0-85085343947&doi=10.1016%2fj.encep.2020.05.004&partnerID=40&md5=108074dfdc66989338f6d09918622591	Objectives: The sudden changes of healthcare system due to COVID-19 particularly affect the organization of psychiatry. The objective of this review is to examine the adaptations of psychiatric care in France during this pandemic. Method: This narrative review is based on the observation of changes made in French psychiatric hospitals and on an analysis of the literature. Results: Regarding psych…	32471705	Article	Scopus
DeBate R., Himmelgreen D., Gupton J., Heuer J.N.	54790529700;6701609642;57287832600;57217204999;	Food Insecurity, Well-being, and Academic Success among College Students: Implications for Post COVID-19 Pandemic Programming	2021	Ecology of Food and Nutrition	10.1080/03670244.2021.1954511	https://www.scopus.com/inward/record.uri?eid=2-s2.0-85116594983&doi=10.1080%2f03670244.2021.1954511&partnerID=40&md5=1a366cbd01448573fd3cf3428a1856b3	College students experience food insecurity at higher rates than the general population, which has been found to be directly and indirectly associated with poor mental and physical health in addition to academic success. Since the rise of the COVID-19 pandemic, mounting evidence has demonstrated an increase in food insecurity rates in the U.S. The current study assessed food insecurity and its as…		Article	Scopus
Drosos N., Theodoroulakis M., Antoniou A.-S., Rajter I.C.	57209700099;57208881771;55824027400;57213598517;	Career Services in the Post-COVID-19 Era: A Paradigm for Career Counseling Unemployed Individuals	2021	Journal of Employment Counseling	10.1002/joec.12156	https://www.scopus.com/inward/record.uri?eid=2-s2.0-85102083835&doi=10.1002%2fjoec.12156&partnerID=40&md5=11a7a9714be26de707ae80b35ef0a751	The 2019 novel coronavirus (COVID-19) pandemic has caused unprecedented economic disruption and unemployment worldwide, threatening to become both a financial and a humanitarian crisis. Prolonged labor market recession and an acute rise of unemployment are expected. The main question for career counselors will be how to provide effective career counseling to unemployed people in the post-COVID-19…		Article	Scopus
Ahmad A., Jamaludin A., Zuraimi N.S.M., Valeri M.	57079095000;57214446351;57219931823;57210985333;	Visit intention and destination image in post-Covid-19 crisis recovery	2021	Current Issues in Tourism	10.1080/13683500.2020.1842342	https://www.scopus.com/inward/record.uri?eid=2-s2.0-85096149125&doi=10.1080%2f13683500.2020.1842342&partnerID=40&md5=e78c5614c86b62cda1f6e3d8b92c195a	The aim of this research is to analyze the factors influencing visit intention and destination image in post-Covid-19 crisis recovery. In post-crisis recovery, the factors influencing visit intention are physical, socio-psychological and financial factors. A total of 426 respondents were selected and analyzed using correlation and multiple regression analyses. The findings demonstrate that physic…		Letter	Scopus
Hampshire A., Trender W., Chamberlain S.R., Jolly A.E., Grant J.E., Patrick F., Mazibuko N., Williams S.C., Barnby J.M., Hellyer P., Mehta M.A.	16444234600;57210357094;24723599200;57194123570;7403161219;57204852715;57202318859;57221312018;56764022200;57207739678;7203023363;	Cognitive deficits in people who have recovered from COVID-19	2021	EClinicalMedicine	10.1016/j.eclinm.2021.101044	https://www.scopus.com/inward/record.uri?eid=2-s2.0-85111074423&doi=10.1016%2fj.eclinm.2021.101044&partnerID=40&md5=2429c231eaa28fd8974552a14b2ffc8a	Background: There is growing concern about possible cognitive consequences of COVID-19, with reports of ‘Long COVID’ symptoms persisting into the chronic phase and case studies revealing neurological problems in severely affected patients. However, there is little information regarding the nature and broader prevalence of cognitive problems post-infection or across the full spread of disease seve…		Article	Scopus
Karateev A.E., Amirdzhanova V.N., Nasonov E.L., Lila A.M., Alekseeva L.I., Pogozheva E.Yu., Filatova E.S., Nesterenko V.A.	6603615916;57212194160;7102614711;6602550827;7102418818;24436294900;56145005000;57204808412;	“Post-COVID syndrome”: The focus is on musculoskeletal pain [«Постковидный синдром»: в центре внимания скелетно-мышечная боль]	2021	Nauchno-Prakticheskaya Revmatologiya	10.47360/1995-4484-2021-255-262	https://www.scopus.com/inward/record.uri?eid=2-s2.0-85111766203&doi=10.47360%2f1995-4484-2021-255-262&partnerID=40&md5=bc5b76b9cba32bba7e0a767727e835ab	Combating the consequences of COVID-19, a disease caused by the new coronavirus infection SARS-CoV-2, is a serious and very urgent task facing modern medicine. COVID-19 often has a severe course and is accompanied by multiple organ damage, systemic immune inflammation, coagulopathy, neuroendocrine and metabolic disorders. Even with a relatively favorable course, the consequences of SARS-CoV-2 inf…		Article	Scopus
Lorca L.A., Torres-Castro R., Ribeiro I.L., Benavente P., Pizarro M., San Cristobal B., Ugarte J., Laura C., Huanchicay C., Mamani A.	57191171740;56059182300;57222563300;57212101794;57222563570;57222562399;57222562624;57222563542;57222563662;57222562685;	Linguistic Validation and Cross-Cultural Adaptation of the Post-COVID-19 Functional Status Scale for the Chilean Population	2021	American journal of physical medicine & rehabilitation	10.1097/PHM.0000000000001706	https://www.scopus.com/inward/record.uri?eid=2-s2.0-85103227603&doi=10.1097%2fPHM.0000000000001706&partnerID=40&md5=595153ae57f2dc1099158a973b7bc8a1	BACKGROUND: Patients with COVID-19 can present functional status and disability alterations in the medium- and long-term. On the international level, a multicentered study is being carried out to validate the Post-COVID-19 Functional Status scale for different nations, thus allowing visualizing the needs for a multidisciplinary approach and planning intervention plans. The objective of this study…	33496442	Article	Scopus
Lorca L.A., Leão Ribeiro I., Torres-Castro R., Sacomori C., Rivera C.	57191171740;57212208180;56059182300;26433962200;57227404000;	Psychometric properties of the Post-COVID 19 Functional Status scale for adult COVID 19 survivors [Propiedades psicométricas de la escala Post-COVID-19 Functional Status para adultos sobrevivientes de COVID-19]	2021	Rehabilitacion	10.1016/j.rh.2021.07.002	https://www.scopus.com/inward/record.uri?eid=2-s2.0-85113316318&doi=10.1016%2fj.rh.2021.07.002&partnerID=40&md5=9da0e3c44ff74c18f6c2182b03e1317f	Introduction: To evaluate functional state, it is fundamental to have simple instruments that allow for monitoring the course of symptoms and the commitment of the functional status that adult COVID-19 survivors may present. This study aims to evaluate the psychometric properties of the Post COVID-19 Functional Status (PCFS) scale. Material and methods: A cross-sectional scale validation study wa…		Article	Scopus
Saltzman L.Y., Hansel T.C., Bordnick P.S.	55973457200;26641263200;6602137534;	Loneliness, isolation, and social support factors in post-COVID-19 mental health.	2020	Psychological Trauma: Theory, Research, Practice, and Policy	10.1037/tra0000703	https://www.scopus.com/inward/record.uri?eid=2-s2.0-85086839727&doi=10.1037%2ftra0000703&partnerID=40&md5=2e077e3bd7f1f4205aa2f35cae326b54	Social support plays a key role in well-being, yet one of the major preventative efforts for reducing the spread of COVID-19 involves social distancing. During times of crisis, social support is emphasized as a coping mechanism. This requires many people to change their typical ways of connectedness and assumes that people have existing healthy relationships or access to technology. The purpose o…	32551762	Article	Scopus
Taylor A.K., Kingstone T., Briggs T.A., O'Donnell C.A., Atherton H., Blane D.N., Chew-Graham C.A.	56816087300;56586002300;23134303700;7202453716;35727527600;55377760400;6701468194;	'Reluctant pioneer': A qualitative study of doctors' experiences as patients with long COVID	2021	Health Expectations	10.1111/hex.13223	https://www.scopus.com/inward/record.uri?eid=2-s2.0-85102820072&doi=10.1111%2fhex.13223&partnerID=40&md5=1094f3eb1c9abc6747a5cce7daccb1c1	Background: The coronavirus disease (COVID-19) pandemic has had far-reaching effects upon lives, healthcare systems and society. Some who had an apparently 'mild' COVID-19 infection continue to suffer from persistent symptoms, including chest pain, breathlessness, fatigue, cognitive impairment, paraesthesia, muscle and joint pains. This has been labelled 'long COVID'. This paper reports the exper…	33749957	Article	Scopus
Mei Q., Wang F., Yang Y., Hu G., Guo S., Zhang Q., Bryant A., Zhang L., Kurts C., Wei L., Yuan X., Li J.	25027747600;57216341462;57216563060;55211139400;57222390949;57193082643;57221199940;57223805935;16194464700;57221420540;55274557500;56087303400;	Health Issues and Immunological Assessment Related to Wuhan's COVID-19 Survivors: A Multicenter Follow-Up Study	2021	Frontiers in Medicine	10.3389/fmed.2021.617689	https://www.scopus.com/inward/record.uri?eid=2-s2.0-85106161044&doi=10.3389%2ffmed.2021.617689&partnerID=40&md5=2d6a2363119788a9e02ed099328b3870	Background: Currently, a large number of hospitalized coronavirus infectious disease-2019 (COVID-19) patients have met the clinical discharge criteria and have been discharged. Little is known about the sequelae and herd immunity, two important factors influencing the life quality and safety of COVID-19 survivors. Methods: Discharged COVID-19 patients from four medical facilities in Wuhan, China,…		Article	Scopus
Guedj E., Campion J.-Y., Horowitz T., Barthelemy F., Cammilleri S., Ceccaldi M.	13604996000;57219572215;57211915751;57221718238;6602699280;7003354968;	The impact of COVID-19 lockdown on brain metabolism	2021	Human Brain Mapping	10.1002/hbm.25673	https://www.scopus.com/inward/record.uri?eid=2-s2.0-85116743077&doi=10.1002%2fhbm.25673&partnerID=40&md5=39c9b2a20784ebcae0c9144102ee491b	This study aims to evaluate the impact of French national lockdown of 55 days on brain metabolism of patients with neurological disorders. Whole-brain voxel-based PET analysis was used to correlate 18F-FDG metabolism to the number of days after March 17, 2020 (in 95 patients; mean age: 54.3 years ± 15.7; 59 men), in comparison to the same period in 2019 before the SARS-CoV-2 outbreak (in 212 pati…		Article	Scopus
Fernandes D.V., Canavarro M.C., Moreira H.	57208652630;57199499482;35109498000;	Postpartum during COVID-19 pandemic: Portuguese mothers' mental health, mindful parenting, and mother–infant bonding	2021	Journal of Clinical Psychology	10.1002/jclp.23130	https://www.scopus.com/inward/record.uri?eid=2-s2.0-85103583023&doi=10.1002%2fjclp.23130&partnerID=40&md5=10d735bbfdb6fb732ceecf8cda59e522	Background: Millions of people worldwide have been diagnosed with coronavirus disease 2019 (COVID-19), which has impacted maternal mental health and mother–infant relationships during the postpartum period. Objectives: To explore how mothers' anxious and depressive symptoms, parenting stress, mindful parenting, and mother–infant bonding vary as a function of the moment of the baby's birth (pre-CO…	33822369	Article	Scopus
Rao D., Nomier Y., Ahmed R., Noureldeen A.	57219531114;56480838100;57216609983;6508038218;	Retrospective and prospective monitoring in post COVID-19 complications and an approach for vigilance in Post-recovery period	2021	Journal of Advanced Pharmaceutical Technology and Research	10.4103/japtr.JAPTR_245_20	https://www.scopus.com/inward/record.uri?eid=2-s2.0-85105396433&doi=10.4103%2fjaptr.JAPTR_245_20&partnerID=40&md5=eff494690dd575ae6340f0767c38316f	COVID-19 is a Severe acute respiratory syndrome (SARS-CoV-2). It threatened the whole world and considered as pandemic recently, emergencies and quarantine has been declared all over the world. Many published reviews and research articles, discussed analysis, symptoms, diagnosis, and possible ways of treatments. However, nowadays, more focus is inclined on recovered patients and the possible even…		Article	Scopus
Hoagwood K.E., Gardner W., Kelleher K.J.	7003893204;7202841422;35494955000;	Promoting Children's Mental, Emotional, and Behavioral (MEB) Health in All Public Systems, Post-COVID-19	2021	Administration and Policy in Mental Health and Mental Health Services Research	10.1007/s10488-021-01125-7	https://www.scopus.com/inward/record.uri?eid=2-s2.0-85103211313&doi=10.1007%2fs10488-021-01125-7&partnerID=40&md5=3ae39ead5284c11fcf94ab5832e28155	The COVID-19 pandemic exacerbates the mental, emotional, and behavioral (MEB) health problems of children and adolescents in the United States (U.S.). A collective and coordinated national economic and social reconstruction effort aimed at shoring up services to promote children's MEB, like the Marshall Plan that helped rebuild Europe post-World War II, has been proposed to buttress against the e…	33751270	Article	Scopus
Kholin A.A., Zavadenko N.N., Nesterovskiy Y.E., Kholina E.A., Zavadenko A.N., Khondkaryan G.S.	7004225460;7004071775;56088339800;57219616717;35739371600;56088301200;	Features of neurological manifestations of the COVID-19 in children and adults	2020	Zhurnal Nevrologii i Psihiatrii imeni S.S. Korsakova	10.17116/jnevro2020120091114	https://www.scopus.com/inward/record.uri?eid=2-s2.0-85094220854&doi=10.17116%2fjnevro2020120091114&partnerID=40&md5=566b1067040c4227c4e57c9a83fcc8c4	The number of COVID-19 patients is increasing worldwide and the number of patients with neurological manifestations of a new coronavirus infection is increasing as well. Pathognomonic for COVID-19 is the presence of cephalgic syndrome, infec-tious-toxic encephalopathy, hypo-and anosmia and ageusia. Inducing of pathological autoimmune response contributes to the development of Miller Fischer and G…	33081456	Review	Scopus
Akbarialiabad H., Bastani B., Taghrir M.H., Paydar S., Ghahramani N., Kumar M.	57216353984;7006162125;57216339729;34873170200;6701792198;21739940700;	Threats to Global Mental Health From Unregulated Digital Phenotyping and Neuromarketing: Recommendations for COVID-19 Era and Beyond	2021	Frontiers in Psychiatry	10.3389/fpsyt.2021.713987	https://www.scopus.com/inward/record.uri?eid=2-s2.0-85116068025&doi=10.3389%2ffpsyt.2021.713987&partnerID=40&md5=ec60dca1d8362e21d74de22d702d1cd0	The new era of digitalized knowledge and information technology (IT) has improved efficiency in all medical fields, and digital health solutions are becoming the norm. There has also been an upsurge in utilizing digital solutions during the COVID-19 pandemic to address the unmet mental healthcare needs, especially for those unable to afford in-person office-based therapy sessions or those living …		Article	Scopus
Molfenter T., Heitkamp T., Murphy A.A., Tapscott S., Behlman S., Cody O.J.	7801654741;7801651337;24169560700;35068748900;57222078200;57210211897;	Use of Telehealth in Mental Health (MH) Services During and After COVID-19	2021	Community Mental Health Journal	10.1007/s10597-021-00861-2	https://www.scopus.com/inward/record.uri?eid=2-s2.0-85108507455&doi=10.1007%2fs10597-021-00861-2&partnerID=40&md5=a16797ac9d2dc236e8eed4436c3a02df	COVID-19 social distancing guidelines caused a rapid transition to telephone and video technologies for the delivery of mental health (MH) services. The study examined: (a) adoption of these technologies across the MH service continuum; (b) acceptance of these technologies; and (c) intention of providers to use these technologies following the pandemic based on a sample of 327 MH organizations fr…	34165695	Article	Scopus
Woo T.H.	57202729016;	Energy utilisation-related, climate change foresight for post COVID-19 era pandemic	2021	International Journal of Global Warming		https://www.scopus.com/inward/record.uri?eid=2-s2.0-85106189209&partnerID=40&md5=437f025bfc3e94b91d3048a29c275286	During the COVID-19 epidemic, global energy utilisation is reduced due to the depression of the global economy and the changed social behaviour. It is analysed that the energy pattern is affected by the social matters of the disease trend where the epidemic behaviour is significantly important to present the prospect. The energy consumption has been reduced following the depression of the nationa…		Article	Scopus
Callard F.	57204348531;	Epidemic time: Thinking from the sickbed	2020	Bulletin of the History of Medicine	10.1353/bhm.2020.0093	https://www.scopus.com/inward/record.uri?eid=2-s2.0-85103560097&doi=10.1353%2fbhm.2020.0093&partnerID=40&md5=e73c8ebd1ad69ef79ca61f7e7b2d98af	To experience an epidemic while lying on a sickbed opens up other ways of thinking through time, epidemics, and sequence from those developed by Charles Rosenberg in his 1989 essay, “What Is an Epidemic?”. In this essay, a patient recovering from COVID-19 analyzes how histories of epidemics often follow the logic proposed by the discipline of epidemiology itself: A focus on acute cases and on a t…	33775950	Article	Scopus
Ferro M.A., Lipman E.L., Van Lieshout R.J., Timmons B., Shanahan L., Gorter J.W., Georgiades K., Boyle M.	22953059000;13805193800;16040780600;6701409452;16307592400;7004566926;8115036800;7202761675;	Cohort profile: Multimorbidity in children and youth acrosthe life-course (my life) study	2021	Journal of the Canadian Academy of Child and Adolescent Psychiatry		https://www.scopus.com/inward/record.uri?eid=2-s2.0-85105627945&partnerID=40&md5=d86ce7efa187520f7293411d427687d9	Objective: This manuscript serves to provide an overview of the methods of the Multimorbidity in Children and Youth across the Life-course (MY LIFE) study, profile sample characteristics of the cohort, and provide baseline estimates of multimorbidity to foster collaboration with clinical and research colleagues across Canada. Method: MY LIFE is comprised of 263 children (2-16 years) with a physic…		Article	Scopus
Bhakaney P.R., Kulkarni C.A., Wadhokar O.C., Yadav V.D., Naqvi W.M.	57226316217;57226303973;57226320768;57226324069;57217059005;	Effect of modifiedpulmonary rehabilitation in prompt restoration of functional independence: A post Covid case report	2021	Journal of Medical Pharmaceutical and Allied Sciences	10.22270/jmpas.V10I3.1122	https://www.scopus.com/inward/record.uri?eid=2-s2.0-85111080475&doi=10.22270%2fjmpas.V10I3.1122&partnerID=40&md5=5536b4dce3151fdde469d9c367261cc8	Novel coronavirus (COVID-19) also known as severe acute respiratory syndrome coronavirus 2 (SARS-CoV-2) is known to cause severe pneumonia and acute respiratory distress syndrome which causes breathing difficulty requiring ICU management and assisted ventilation. A male patient, 50 years old was admitted to the hospital with complaints of breathlessness, morning chest pain with palpitations and l…		Article	Scopus
Lee E.Y.	57215279211;	Post-COVID-19 Public-Private Public Health Partnerships: A Student's Perspective	2021	American journal of public health	10.2105/AJPH.2020.306144	https://www.scopus.com/inward/record.uri?eid=2-s2.0-85102814094&doi=10.2105%2fAJPH.2020.306144&partnerID=40&md5=badc621362939a02ed13ab5c985ecde8	[No abstract available]	33689418	Editorial	Scopus
Gupta S., McCarthy P.J.	57222489335;23068043800;	Sporting Resilience During COVID-19: What Is the Nature of This Adversity and How Are Competitive Elite Athletes Adapting?	2021	Frontiers in Psychology	10.3389/fpsyg.2021.611261	https://www.scopus.com/inward/record.uri?eid=2-s2.0-85102900756&doi=10.3389%2ffpsyg.2021.611261&partnerID=40&md5=b66cc389a16be8fbecd85a6680c917da	The COVID-19 pandemic is a global health issue which has severely disrupted and deferred several landmark international sporting competitions. Like the general population, athletes have faced direct psychological consequences from COVID-19 in addition to cancelation of events, loss of support, lack of training, loss of earnings, hypervigilance, and anxiety among others. The aim of the present res…		Article	Scopus
Leeming W.	6508266085;	On shaping expectations of “new normals” for living in a post-COVID-19 world	2021	History and Philosophy of the Life Sciences	10.1007/s40656-021-00423-5	https://www.scopus.com/inward/record.uri?eid=2-s2.0-85105367633&doi=10.1007%2fs40656-021-00423-5&partnerID=40&md5=f0740641292de582650c24c0f5dcc80f	I begin with my impressions of a narrative of redemption that is caught up in the formation of new environmental, social, and political aspirations for the aftermath of the COVID-19 pandemic. I then reflect on, first, pre-pandemic scholarship on “biosecurity” and, second, taking up a variation of the syndemic approach to understanding the COVID-19 pandemic. I end by arguing that we should not exp…	33929631	Note	Scopus
Pandey K., Thurman M., Johnson S.D., Acharya A., Johnston M., Klug E.A., Olwenyi O.A., Rajaiah R., Byrareddy S.N.	57210560777;57219596109;57202044761;57213756230;57226529583;57224116354;56989961000;24329548500;57222996417;	Mental Health Issues During and After COVID-19 Vaccine Era	2021	Brain Research Bulletin	10.1016/j.brainresbull.2021.08.012	https://www.scopus.com/inward/record.uri?eid=2-s2.0-85115167985&doi=10.1016%2fj.brainresbull.2021.08.012&partnerID=40&md5=794820f9f99f3c2013811a9aa6de69cd	The COVID-19 pandemic has persisted for more than a year, and post-COVID-19 sequelae of neurological complications, including direct and indirect effects on the central nervous system (CNS), have been recognized. There is a plethora of evidence for neurological, cognitive, and emotional deficits in COVID-19 patients. Acute neurological symptoms like neuroinflammation, cognitive impairment, loss o…		Article	Scopus
Furlong Y., Finnie T.	57209207840;57219431263;	Culture counts: The diverse effects of culture and society on mental health amidst COVID-19 outbreak in Australia	2020	Irish Journal of Psychological Medicine	10.1017/ipm.2020.37	https://www.scopus.com/inward/record.uri?eid=2-s2.0-85085322065&doi=10.1017%2fipm.2020.37&partnerID=40&md5=c10600a03e4f19390daf733475df2ad4	Since COVID-19 first emerged internationally, Australia has applied a number of public health measures to counter the disease' epidemiology. The public heath response has been effective in virus testing, diagnosing and treating patients with COVID-19. The imposed strict border restrictions and social distancing played a vital role in reducing positive cases via community transmission resulting in…	32406358	Article	Scopus
Kavaz E., Tahir E., Bilek H.C., Kemal Ö., Deveci A., Aksakal Tanyel E.	57194388541;57190227169;57195620747;17344191300;36730830100;22033358400;	Clinical significance of smell and taste dysfunction and other related factors in COVID-19	2021	European Archives of Oto-Rhino-Laryngology	10.1007/s00405-020-06503-9	https://www.scopus.com/inward/record.uri?eid=2-s2.0-85098487721&doi=10.1007%2fs00405-020-06503-9&partnerID=40&md5=06665f0a8a89ec3e7e6c44860b4cde22	Purpose: The objective of this study is to evaluate smell and taste dysfunction (STD) in coronavirus disease 2019 (COVID-19) positive and negative patients, and to assess the factors associated with STD in COVID-19 positive patients. Methods: Patients who had been tested with the real-time reverse transcriptase-polymerase chain reaction (RT-PCR) for COVID-19 were identified, and according to the …	33386439	Article	Scopus
Hoagwood K.E., Purtle J., Spandorfer J., Peth-Pierce R., Horwitz S.M.	7003893204;55335160600;57213153385;57115570300;55382767400;	Aligning dissemination and implementation science with health policies to improve children’s mental health.	2020	American Psychologist	10.1037/amp0000706	https://www.scopus.com/inward/record.uri?eid=2-s2.0-85097037284&doi=10.1037%2famp0000706&partnerID=40&md5=596664151de2150c955c8ccc90eddf77	The prevalence of mental health problems among children (ages 0–21) in the United States remains unacceptably high and, post-COVID-19, is expected to increase dramatically. Decades of psychological knowledge about effective treatments should inform the delivery of better services. Dissemination and implementation (D&I) science has been heralded as a solution to the persistent problem of poor qual…	33252950	Article	Scopus
Nambi G., Abdelbasset W.K., Alrawaili S.M., Elsayed S.H., Verma A., Vellaiyan A., Eid M.M., Aldhafian O.R., Nwihadh N.A., Saleh A.K.	57202741792;57208873763;57202094349;57216618171;57219182219;57226775707;57218580281;57220185524;57218578656;57213594268;	Comparative effectiveness study of low versus high-intensity aerobic training with resistance training in community-dwelling older men with post-COVID 19 sarcopenia: A randomized controlled trial	2021	Clinical Rehabilitation	10.1177/02692155211036956	https://www.scopus.com/inward/record.uri?eid=2-s2.0-85112622806&doi=10.1177%2f02692155211036956&partnerID=40&md5=980c0393d4006f002d61712494216a5c	Objective: To find and compare the clinical and psychological effects of low and high-intensity aerobic training combined with resistance training in community-dwelling older men with post-COVID-19 sarcopenia symptoms. Design: Randomized control trial. Setting: University physiotherapy clinic. Participants: Men in the age range of 60–80 years with post-COVID-19 Sarcopenia. Intervention: All parti…		Article	Scopus
Novak P.	57196665149;	Post COVID-19 syndrome associated with orthostatic cerebral hypoperfusion syndrome, small fiber neuropathy and benefit of immunotherapy: a case report	2020	eNeurologicalSci	10.1016/j.ensci.2020.100276	https://www.scopus.com/inward/record.uri?eid=2-s2.0-85091229030&doi=10.1016%2fj.ensci.2020.100276&partnerID=40&md5=c3c8def31b8492170f20614a8322495c	Coronavirus disease (COVID-19) is a novel highly contagious infectious disease caused by the coronavirus SARS-CoV2. The virus affects the human respiratory and other systems, and presents mostly as acute respiratory syndrome with fever, fatigue, dry cough, myalgia and dyspnea. The clinical manifestations vary from no symptoms to multiple organ failure. Majority of patients fully recover. Several …		Article	Scopus
Linkov I., Trump B.D., Golan M., Keisler J.M.	6701532645;55329862400;57200675986;23089151600;	Enhancing Resilience in Post-COVID Societies: By Design or by Intervention?	2021	Environmental Science and Technology	10.1021/acs.est.1c00444	https://www.scopus.com/inward/record.uri?eid=2-s2.0-85103652604&doi=10.1021%2facs.est.1c00444&partnerID=40&md5=67dc318fc884aae1bcf4c9d78dd15da4	[No abstract available]	33739817	Short Survey	Scopus
Matheson J., RCGP Health Inequalities Standing Group	51864123700;	Video consultations: Quality, access, and equity in COVID and post-COVID general practice	2020	British Journal of General Practice	10.3399/bjgp20X710861	https://www.scopus.com/inward/record.uri?eid=2-s2.0-85087139329&doi=10.3399%2fbjgp20X710861&partnerID=40&md5=fd1b3540a79a0c3cbfab05709a2b7ce2	[No abstract available]	32586805	Letter	Scopus
Tong K., Crudden G., Tang W.X., McGuinness D., O'Grady M., Doherty A.M.	57205392461;57203655706;57226350794;57215453502;57226370557;34970955700;	New ways of working: COVID-19 as a catalyst for change in acute mental health services	2021	BMJ Leader	10.1136/leader-2020-000366	https://www.scopus.com/inward/record.uri?eid=2-s2.0-85111291011&doi=10.1136%2fleader-2020-000366&partnerID=40&md5=c8d6c90a6d25445166c7d7520f2d26f2	Background A need arose to divert patients with psychiatric complaints from the emergency department to alternative settings for psychiatric consultations to reduce footfall during COVID-19. We assessed the effectiveness of alternative referral pathway in reducing COVID-19 infection in our service and its effect on service quality: response time and number of patients leaving before the review. W…		Article	Scopus
Maldaner V., Coutinho J., Santana A.N.D.C., Cipriano G.F.B., Oliveira M.C., Carrijo M.D.M., Lino M.E.M., Cahalin L.P., Lima A.G., Borges R., Santos D.B., Silva I.O., Oliveira L.V.F., Cipriano G.	57200824821;57278889200;57278678800;57202968196;57268196600;57279106500;57267562900;6602531837;57278678900;57251314600;55660222800;57088985600;54387166100;24537071600;	Adjunctive inspiratory muscle training for patients with COVID-19 (COVIDIMT): Protocol for randomised controlled double-blind trial	2021	BMJ Open	10.1136/bmjopen-2021-049545	https://www.scopus.com/inward/record.uri?eid=2-s2.0-85116073487&doi=10.1136%2fbmjopen-2021-049545&partnerID=40&md5=1c4d3230dea559f5aae007175444965b	Introduction A significant number of patients with COVID-19 may experience dyspnoea, anxiety, depression, pain, fatigue and physical impairment symptoms, raising the need for a multidisciplinary rehabilitation approach, especially for those with advanced age, obesity, comorbidities and organ failure. Traditional pulmonary rehabilitation (PR), including exercise training, psychosocial counselling …	34551948	Article	Scopus
Aytür Y.K., Köseoglu B.F., Taşkıran Ö.Ö., Gökkaya N.K.O., Delialioğlu S.Ü., Tur B.S., Sarıkaya S., Şirzai H., Tiftik T.T., Alemdaroglu E., Ayhan F.F., Çakıt B.D., Genç A., Gündoğdu İ., Güzel R., Kabayel D.D., Kaya B.B., Öken Ö., Özdemir H., Soyupek F., Tıkız C.	57223864193;57221822696;57220975854;12772205000;12789370400;55934645500;7003897523;15926047300;24342128700;16038538000;24922867400;10438880400;7003539405;53982812300;6507096316;23011999400;57218408509;12774939600;57192960404;56247028200;55957914000;	Pulmonary rehabilitation principles in SARS-COV-2 infection (COVID-19): The revised guideline for the acute, subacute, and post-COVID-19 rehabilitation	2021	Turkish Journal of Physical Medicine and Rehabilitation	10.5606/TFTRD.2021.8821	https://www.scopus.com/inward/record.uri?eid=2-s2.0-85109154527&doi=10.5606%2fTFTRD.2021.8821&partnerID=40&md5=7d0c7cfdc1fb74d37085709f98df42f9	Coronavirus disease 2019 (COVID-19) is a contagious infection disease, which may cause respiratory, physical, psychological, and generalized systemic dysfunction. The severity of disease ranges from an asymptomatic infection or mild illness to mild or severe pneumonia with respiratory failure and/or death. COVID-19 dramatically affects the pulmonary system. This clinical practice guideline includ…		Article	Scopus
Jacob L., Koyanagi A., Smith L., Tanislav C., Konrad M., van der Beck S., Kostev K.	56779678900;57197741912;37117793800;16744599100;56604753000;57204160604;25637745400;	Prevalence of, and factors associated with, long-term COVID-19 sick leave in working-age patients followed in general practices in Germany	2021	International Journal of Infectious Diseases	10.1016/j.ijid.2021.06.063	https://www.scopus.com/inward/record.uri?eid=2-s2.0-85111232758&doi=10.1016%2fj.ijid.2021.06.063&partnerID=40&md5=151bacde30f083bcac6cee0559d3fbcc	Objectives: To investigate the prevalence of, and the factors associated with, long-term sick leave in working-age patients diagnosed with COVID-19 in general practices in Germany. Methods: Patients aged 18–65 years diagnosed with COVID-19 in any of 1255 general practices in Germany between March 2020 and February 2021 were included in the study. Long-term sick leave was defined as sick leave of …	34224870	Article	Scopus
Félix A.B.	57221765026;	Development post‐Covid‐19: memory, discernment, humanism, ethics, science and nature [Desenvolvimento (pós‐Covid): memória, discernimento, humanismo, ética, ciência e natureza]	2021	Revista Portuguesa de Cardiologia	10.1016/j.repc.2020.10.006	https://www.scopus.com/inward/record.uri?eid=2-s2.0-85100113971&doi=10.1016%2fj.repc.2020.10.006&partnerID=40&md5=c2c8ea8352d8692ed133aee83463a636	[No abstract available]	33461843	Article	Scopus
Martín-Aragón-Gelabert M., Terol-Cantero M.-C.	6506961482;26032409300;	Post-COVID-19 psychosocial intervention in healthcare professionals (Intervención psicosocial postCOVID-19 en personal sanitario)	2020	Revista de Psicologia Social	10.1080/02134748.2020.1783854	https://www.scopus.com/inward/record.uri?eid=2-s2.0-85088533072&doi=10.1080%2f02134748.2020.1783854&partnerID=40&md5=b0608c797378326cdeb8ec51bb385d42	This brief article presents an analysis of the potential consequences of the COVID-19 epidemic for healthcare professionals within a social psychology framework. It also includes several suggestions for designing psychosocial intervention strategies for the post-emergency phase. © 2020 Fundacion Infancia y Aprendizaje.		Article	Scopus
Fink-Samnick E.	24729236500;	The Social Determinants of Mental Health: Definitions, Distinctions, and Dimensions for Professional Case Management: Part 1	2021	Professional Case Management	10.1097/NCM.0000000000000497	https://www.scopus.com/inward/record.uri?eid=2-s2.0-85103683677&doi=10.1097%2fNCM.0000000000000497&partnerID=40&md5=a56295c926ddd00bf3f0a1f995995977	Purpose: The social determinants of health are a well-established health care industry priority. Robust data associated with psychosocial circumstances for populations validate poor health outcomes. However, another domain begs for inclusion and industry attention. A mental health chasm has emerged amid a post-COVID-19 landscape fraught with escalating health disparities, morbidity, and mortality…	33784719	Article	Scopus
Zainel A.A., Qotba H., Al-Maadeed A., Al-Kohji S., Al Mujalli H., Ali A., Al Mannai L., Aladab A., AlSaadi H., AlKarbi K.A., Al-Baghdadi T.	57202163393;15926238400;57223290763;55183895800;57196484958;57223278762;57223295003;57214673926;57273905800;57223282267;57223274063;	Psychological and coping strategies related to home isolation and social distancing in children and adolescents during the covid-19 pandemic: Cross-sectional study	2021	JMIR Formative Research	10.2196/24760	https://www.scopus.com/inward/record.uri?eid=2-s2.0-85105498295&doi=10.2196%2f24760&partnerID=40&md5=d75c0abff25944429e69ce8810a76bbd	Background: In December 2019, a novel coronavirus called SARS-CoV-2 was identified as the cause of a cluster of pneumonia cases in Wuhan, China. It rapidly spread due to human-to-human transmission, resulting in a global pandemic. Nearly every country, including Qatar, has established guidelines and regulations to limit the spread of the virus and to preserve public health. However, these procedu…		Article	Scopus
Djokovic D., Nikolic M., Muric N., Nedeljkovic I., Simovic S., Novkovic L., Cupurdija V., Savovic Z., Vuckovic-Filipovic J., Susa R., Cekerevac I.	55100852500;57206239238;57195990249;55927577700;56009491500;8375349600;24830441800;57189442420;55251719400;57192576409;24830194100;	Cardiopulmonary exercise test in the detection of unexplained post-COVID-19 dyspnea: A case report	2021	International Heart Journal	10.1536/ihj.21-069	https://www.scopus.com/inward/record.uri?eid=2-s2.0-85116369233&doi=10.1536%2fihj.21-069&partnerID=40&md5=de31006b3c9f47a46829443054941d5b	There is emerging evidence of prolonged recovery in survivors of coronavirus disease 2019 (COVID-19), even in those with mild COVID-19. In this paper, we report a case of a 39-year-old male with excessive body weight and a history of borderline values of arterial hypertension without therapy, who was mainly complaining of progressive dyspnea after being diagnosed with mild COVID-19. According to …		Article	Scopus
Yuen K.F., Bin Saidi M.S., Bai X., Wang X.	56581269200;57226741180;56281917300;57196484178;	Cruise transport service usage post COVID-19: The health belief model application	2021	Transport Policy	10.1016/j.tranpol.2021.08.002	https://www.scopus.com/inward/record.uri?eid=2-s2.0-85112517611&doi=10.1016%2fj.tranpol.2021.08.002&partnerID=40&md5=352e20f2597fb39ab7994d1ef931e192	This study investigates the key psychological factors that influence customer's intention to use cruise services post COVID-19. A theoretical model grounded on consumer and health-driven theories (i.e. perceived value, perceived trust and health belief model) is developed. A survey questionnaire is designed and administered to 376 Chinese consumers. The theoretical model was tested via structural…		Article	Scopus
Kock F., Nørfelt A., Josiassen A., Assaf A.G., Tsionas M.G.	57190010657;57211849854;35117680200;57213341356;57190842582;	Understanding the COVID-19 tourist psyche: The Evolutionary Tourism Paradigm	2020	Annals of Tourism Research	10.1016/j.annals.2020.103053	https://www.scopus.com/inward/record.uri?eid=2-s2.0-85091353085&doi=10.1016%2fj.annals.2020.103053&partnerID=40&md5=f628067b83ddc4ed64ce8a54960dc3de	Studies across the social sciences are making increasing use of an evolutionary perspective. Yet, despite its potential, the application of evolutionary psychology in tourism research is scant. Evolutionary psychology is arguably one of the most useful approaches to understanding the effects of the Coronavirus pandemic on the tourist's psyche. This research highlights, explains, and empirically d…		Article	Scopus
Greco G.I., Noale M., Trevisan C., Zatti G., Dalla Pozza M., Lazzarin M., Haxhiaj L., Ramon R., Imoscopi A., Bellon S., Maggi S., Sergi G.	57223160402;6505907125;57130345100;8749434100;57223165593;57207581504;57223170170;57222374187;35344764500;57223162137;57203083453;7004676852;	Increase in Frailty in Nursing Home Survivors of Coronavirus Disease 2019: Comparison With Noninfected Residents	2021	Journal of the American Medical Directors Association	10.1016/j.jamda.2021.02.019	https://www.scopus.com/inward/record.uri?eid=2-s2.0-85105043205&doi=10.1016%2fj.jamda.2021.02.019&partnerID=40&md5=ff379fc0128155aae801a2b8a4cdf867	Objectives: Institutionalized older adults have a high prevalence of frailty and disability, which may make them more vulnerable to the negative consequences of coronavirus disease 2019 (COVID-19). We investigated the impact of COVID-19 on the level of frailty, physical, and cognitive performance in nursing home residents. Design: Nested case-control study. Setting and Participants: The study inc…	33757725	Article	Scopus
[No author name available]	[No author id available]	Post-COVID-19 syndrome: in it for the long haul	2021	EBioMedicine	10.1016/j.ebiom.2021.103424	https://www.scopus.com/inward/record.uri?eid=2-s2.0-85106404562&doi=10.1016%2fj.ebiom.2021.103424&partnerID=40&md5=e33fecc7c3c820bb51f763cffa17eeb6	[No abstract available]	34051888	Editorial	Scopus
Escalante E., Golden R.L., Mason D.J.	57222022095;36862728900;23100428700;	Social Isolation and Loneliness: Imperatives for Health Care in a Post-COVID World	2021	JAMA - Journal of the American Medical Association	10.1001/jama.2021.0100	https://www.scopus.com/inward/record.uri?eid=2-s2.0-85100955810&doi=10.1001%2fjama.2021.0100&partnerID=40&md5=a4878477bc194e1d9612839eb5ca467b	[No abstract available]	33560310	Note	Scopus
Wang C.-L., Hung C.-Y., Lin F.-J., Hsiao S.-H.	57217873421;57217870572;57217868312;57216732127;	Secure the availability of labor: Extension of annual paid leave settlement between healthcare workers and employers is good for post COVID-19 recovery	2020	Journal of the Formosan Medical Association	10.1016/j.jfma.2020.06.027	https://www.scopus.com/inward/record.uri?eid=2-s2.0-85087784995&doi=10.1016%2fj.jfma.2020.06.027&partnerID=40&md5=a1e195dac878841655e42c49cd96f81c	[No abstract available]	32624317	Letter	Scopus
Jacobs L.G., Paleoudis E.G., Bari D.L.-D., Nyirenda T., Friedman T., Gupta A., Rasouli L., Zetkulic M., Balani B., Ogedegbe C., Bawa H., Berrol L., Qureshi N., Aschner J.L.	7202388314;57219428053;57220813916;36340655000;57220811864;57218298497;57203140185;57205548557;57201319162;55515873900;57220815480;36454581700;57220809758;7003660508;	Persistence of symptoms and quality of life at 35 days after hospitalization for COVID-19 infection	2020	PLoS ONE	10.1371/journal.pone.0243882	https://www.scopus.com/inward/record.uri?eid=2-s2.0-85097684040&doi=10.1371%2fjournal.pone.0243882&partnerID=40&md5=692ad1145cebf22b991c6debbad36831	Background Characterizing the prevalence and persistence of symptoms associated with COVID-19 infection following hospitalization and their impact is essential to planning post-acute community-based clinical services. This study seeks to identify persistent COVID-19 symptoms in patients 35 days post-hospitalization and their impact on quality of life, health, physical, mental, and psychosocial fu…	33306721	Article	Scopus
McCaddon A., Regland B.	56198510400;7004197144;	COVID-19: A methyl-group assault?	2021	Medical Hypotheses	10.1016/j.mehy.2021.110543	https://www.scopus.com/inward/record.uri?eid=2-s2.0-85101712886&doi=10.1016%2fj.mehy.2021.110543&partnerID=40&md5=a7d61fa269a9e61d6cad57441baed146	The socio-economic implications of COVID-19 are devastating. Considerable morbidity is attributed to ‘long-COVID’ – an increasingly recognized complication of infection. Its diverse symptoms are reminiscent of vitamin B12 deficiency, a condition in which methylation status is compromised. We suggest why SARS-CoV-2 infection likely leads to increased methyl-group requirements and other disturbance…	33657459	Article	Scopus
Stewart-Patterson C., Bourgeois R., Martin D.W.	57214931299;57224845028;57222267569;	The Importance of Keeping Patients with Post-Acute Sequelae of SARS-CoV-2 Infection (Long COVID) Engaged in Work	2021	American family physician		https://www.scopus.com/inward/record.uri?eid=2-s2.0-85108385721&partnerID=40&md5=ee7cad22ab1ac3bf833cf7cf32272ad2	[No abstract available]	34128623	Letter	Scopus
Townsend L., Dyer A.H., Jones K., Dunne J., Mooney A., Gaffney F., O'Connor L., Leavy D., O'Brien K., Dowds J., Sugrue J.A., Hopkins D., Martin-Loeches I., Ni Cheallaigh C., Nadarajan P., McLaughlin A.M., Bourke N.M., Bergin C., O'Farrelly C., Bannan C., Conlon N.	57216872887;57111560800;57219897278;7101823120;57219897189;57219897594;57224693505;57219897402;57219897304;34978389300;57207717948;57219897090;25823917100;46062251900;6505961557;16176032800;53867898300;7005108202;7006213073;57190302272;49761224700;	Persistent fatigue following SARS-CoV-2 infection is common and independent of severity of initial infection	2020	PLoS ONE	10.1371/journal.pone.0240784	https://www.scopus.com/inward/record.uri?eid=2-s2.0-85095962421&doi=10.1371%2fjournal.pone.0240784&partnerID=40&md5=e1d4cf851e4804711cfa3c2682fa251d	Fatigue is a common symptom in those presenting with symptomatic COVID-19 infection. However, it is unknown if COVID-19 results in persistent fatigue in those recovered from acute infection. We examined the prevalence of fatigue in individuals recovered from the acute phase of COVID-19 illness using the Chalder Fatigue Score (CFQ-11). We further examined potential predictors of fatigue following …	33166287	Article	Scopus
Mandal S., Barnett J., Brill S.E., Brown J.S., Denneny E.K., Hare S.S., Heightman M., Hillman T.E., Jacob J., Jarvis H.C., Lipman M.C.I., Naidu S.B., Nair A., Porter J.C., Tomlinson G.S., Hurst J.R.	53463635000;7201378637;54411806100;35553480100;57216127431;56730366800;57217978295;55760471200;57200973324;57216529674;57195311478;57188948437;36241963000;7403426976;54396189400;57201513306;	Long-COVID': A cross-sectional study of persisting symptoms, biomarker and imaging abnormalities following hospitalisation for COVID-19	2021	Thorax	10.1136/thoraxjnl-2020-215818	https://www.scopus.com/inward/record.uri?eid=2-s2.0-85096054413&doi=10.1136%2fthoraxjnl-2020-215818&partnerID=40&md5=e1f8772a94207c53f2b542c691dee0f4	Large numbers of people are being discharged from hospital following COVID-19 without assessment of recovery. In 384 patients (mean age 59.9 years; 62% male) followed a median 54 days post discharge, 53% reported persistent breathlessness, 34% cough and 69% fatigue. 14.6% had depression. In those discharged with elevated biomarkers, 30.1% and 9.5% had persistently elevated d-dimer and C reactive …	33172844	Article	Scopus
Paolucci E., Arminio A., Silvestri A., Ingravallo F.	55101737300;57204915700;57222540848;6504777540;	COVID-19 pandemic: Implications for the Italian national institute for insurance against accidents at work [Pandemia COVID-19: Ricadute in ambito assicurativo inail]	2020	Rivista Italiana di Medicina Legale e del Diritto in Campo Sanitario		https://www.scopus.com/inward/record.uri?eid=2-s2.0-85103117179&partnerID=40&md5=54ae66ee09a4b1d0cb14fbf81e9e422d	Corona Virus Disease-19 (COVID-19) pandemic is raising important ethical and medico-legal issues. Due to the high work-related exposure of several categories of workers, including healthcare workers, the field of work accidents is one of the most concerned. The Italian National Institute for Insurance against Accidents at Work (INAIL) considers work-related infections as work accidents, and it is…		Article	Scopus
Li Z., Zheng C., Duan C., Zhang Y., Li Q., Dou Z., Li J., Xia W.	57218175388;37036413500;57218175545;57203830354;57217138623;7007006886;24177267400;37036381300;	Rehabilitation needs of the first cohort of post-acute COVID-19 patients in Hubei, China	2020	European Journal of Physical and Rehabilitation Medicine	10.23736/S1973-9087.20.06298-X	https://www.scopus.com/inward/record.uri?eid=2-s2.0-85088156219&doi=10.23736%2fS1973-9087.20.06298-X&partnerID=40&md5=4ee12087e40850abe235c610ff301223	BACKGROUND: Corona Virus Disease-2019 (COVID-19) is an acute respiratory infectious disease. Despite being clinically cured, some patients still find it difficult to return to their normal life and work due to the varying degree of dysfunctions that they have, as part of the disease's aftereffect. Through this study, we aim to learn more about the dysfunctions and rehabilitation needs of COVID-19…	32672029	Article	Scopus
Alqahtani A., Selmi R., Hongbing O.	57208084541;56037426200;35269370400;	The financial impacts of jump processes in the crude oil price: Evidence from G20 countries in the pre- and post-COVID-19	2021	Resources Policy	10.1016/j.resourpol.2021.102075	https://www.scopus.com/inward/record.uri?eid=2-s2.0-85105571054&doi=10.1016%2fj.resourpol.2021.102075&partnerID=40&md5=aad468a879222f72f7bc5184e7576444	This study seeks to compare the responses of G20 stock markets to the double blow of COVID-19 and the historic oil price shock. By considering two different periods with distinct anxiety levels, namely the pre- and the post- COVID-19, we first explore the volatility spillovers between the spot price of crude oil and the stock markets. Second, we use a GARCH with jump intensity model to test wheth…		Article	Scopus
Marehin M.-S., Mboumba Hinnouo A., Obiang P.-A.	57221634381;57221632339;57221635255;	Organisation of psychiatric care in Gabon during the COVID-19 epidemic [Organisation des soins en psychiatrie au Gabon durant l’épidémie du COVID-19]	2021	Annales Medico-Psychologiques	10.1016/j.amp.2020.08.015	https://www.scopus.com/inward/record.uri?eid=2-s2.0-85099651560&doi=10.1016%2fj.amp.2020.08.015&partnerID=40&md5=f2ddc56d26bb0532f6e0c9b23fb4b73f	Gabonese psychiatry is facing a crisis, which results in a decrease in material and human resources. Hospital beds are closed and consultations are mainly on an out-patient basis. This article shows how health care workers are coping with this pandemic, and the challenges of maintaining the therapeutic alliance. It presents a synthesis of works on confinement, COVID-19 and mental disorders. Clini…		Article	Scopus
Feyissa A.M.	24597512200;	Hold the Smartphone! Tele-epilepsy in a Post–COVID-19 World	2021	Mayo Clinic Proceedings	10.1016/j.mayocp.2020.11.010	https://www.scopus.com/inward/record.uri?eid=2-s2.0-85098996145&doi=10.1016%2fj.mayocp.2020.11.010&partnerID=40&md5=7d50ed607a0d0e2401873977bd6c2268	[No abstract available]	33413834	Editorial	Scopus
Grund S., Caljouw M.A.A., Haaksma M.L., Gordon A.L., van Balen R., Bauer J.M., Schols J.M.G.A., Achterberg W.P., COGER-Study Subgroup of the EUGMS-SIG on GR	57211908821;24174224900;57193575310;23088143100;55916239400;57192890201;7003499147;6603741713;	Pan-European Study on Functional and Medical Recovery and Geriatric Rehabilitation Services of Post-COVID-19 Patients: Protocol of the EU-COGER Study	2021	Journal of Nutrition, Health and Aging	10.1007/s12603-021-1607-5	https://www.scopus.com/inward/record.uri?eid=2-s2.0-85102258939&doi=10.1007%2fs12603-021-1607-5&partnerID=40&md5=d2cc0a6581b234c442035bc48fde7301	Objectives: There is insufficient knowledge about the functional and medical recovery of older people infected with SARS-CoV-2. This study aims to gain insight into the course of functional and medical recovery of persons who receive geriatric rehabilitation (GR) following SARS-CoV-2 infection across Europe. Special attention will be paid to the recovery of activities of daily living (ADL) and to…	33949635	Article	Scopus
Atmore C., Stokes T.	6506464255;7102850751;	Turning on a dime-pre- and post-COVID-19 consultation patterns in an urban general practice	2020	The New Zealand medical journal		https://www.scopus.com/inward/record.uri?eid=2-s2.0-85092683919&partnerID=40&md5=5fdc9acdc86b5fe631114e93bd9013f4	AIMS: To investigate changes in general practice consultation patterns in response to reduced face-to-face patient contact during the COVID-19 pandemic. METHODS: A retrospective before and after case notes review study of one urban general practice to investigate patient contact in the first two weeks of New Zealand general practices' COVID-19 response in 2020, compared to the same period in 2019…	33032304	Article	Scopus
Nandy M., Lodh S., Tang A.	55427817600;55428980800;57219204274;	Lessons from Covid-19 and a resilience model for higher education	2021	Industry and Higher Education	10.1177/0950422220962696	https://www.scopus.com/inward/record.uri?eid=2-s2.0-85091684573&doi=10.1177%2f0950422220962696&partnerID=40&md5=d7f9b5522aafd876345bd9518ccb068f	In this article the authors first highlight major challenges that higher education institutions (HEIs) are facing during the Covid-19 pandemic. They then consider the challenges HEIs should expect in the post-Covid period. In practice, HEIs are keen to maintain their core activities during the pandemic and in this context the authors examine how institutions can continue their activities efficien…		Article	Scopus
Cosgrave M.	6602969351;	The rotation of medical staff in July 2020 post COVID-19	2020	Irish Journal of Psychological Medicine	10.1017/ipm.2020.80	https://www.scopus.com/inward/record.uri?eid=2-s2.0-85087571428&doi=10.1017%2fipm.2020.80&partnerID=40&md5=7a73c4efc619c8e3e7444c6b1edfe805	[No abstract available]	32580807	Letter	Scopus
Bil J., Buława B., Swierzawski J.	57189636452;57225928478;57218206635;	Mental health and the city in the post-covid-19 era	2021	Sustainability (Switzerland)	10.3390/su13147533	https://www.scopus.com/inward/record.uri?eid=2-s2.0-85109953177&doi=10.3390%2fsu13147533&partnerID=40&md5=fa72855a9b91c03f8ab6e3697b6c3c64	The article describes the risks for the mental health and wellbeing of urban-dwellers in relation to changes in the spatial structure of a city that could be caused by the COVID-19 pandemic. A year of lockdown has changed the way of life in the city and negated its principal function as a place of various meetings and social interactions. The danger of long-term isolation and being cut-off from a…		Article	Scopus
Chiwona-Karltun L., Amuakwa-Mensah F., Wamala-Larsson C., Amuakwa-Mensah S., Abu Hatab A., Made N., Taremwa N.K., Melyoki L., Rutashobya L.K., Madonsela T., Lourens M., Stone W., Bizoza A.R.	6507717172;55372693800;57098733600;57219055450;55485180800;57222078875;56641857100;56445871600;8544631900;57219200255;57222078254;57205157138;55053502900;	COVID-19: From health crises to food security anxiety and policy implications	2021	Ambio	10.1007/s13280-020-01481-y	https://www.scopus.com/inward/record.uri?eid=2-s2.0-85101238567&doi=10.1007%2fs13280-020-01481-y&partnerID=40&md5=4b80db7bc9197a2083129f9b8b3135f2	Like the rest of the world, African countries are reeling from the health, economic and social effects of COVID-19. The continent’s governments have responded by imposing rigorous lockdowns to limit the spread of the virus. The various lockdown measures are undermining food security, because stay at home orders have among others, threatened food production for a continent that relies heavily on a…	33606247	Article	Scopus
Kawakami N., Imamura K., Watanabe K., Sekiya Y., Sasaki N., Sato N.	35377339000;56178611400;56920969000;55189735700;57208306935;57221685947;	Effectiveness of an internet-based machine-guided stress management program based on cognitive behavioral therapy for improving depression among workers: Protocol for a randomized controlled trial	2021	JMIR Research Protocols	10.2196/30305	https://www.scopus.com/inward/record.uri?eid=2-s2.0-85116593802&doi=10.2196%2f30305&partnerID=40&md5=4f36611f60a60b7721b4aae0d6c90bed	Background: The effect of an unguided internet-based cognitive behavioral therapy (iCBT) stress management program on depression may be enhanced by applying artificial intelligence (AI) technologies to guide participants adopting the program. Objective: The aim of this study is to describe a research protocol to investigate the effect of a newly developed iCBT stress management program adopting A…		Article	Scopus
Solano A., Fayos I., Urueña A., Martínez-Sober M., Mateo F., Soria-Olivas E.	57225091061;57225104737;57015136500;6506749379;23493099900;6603164531;	Analysis of the pre and post-covid-19 lockdown use of smartphone apps in Spain	2021	Applied Sciences (Switzerland)	10.3390/app11135807	https://www.scopus.com/inward/record.uri?eid=2-s2.0-85109195921&doi=10.3390%2fapp11135807&partnerID=40&md5=68443018646e3fb9b3ff9c79c0abdecc	The global pandemic of COVID-19 has changed our daily habits and has undoubtedly affected our smartphone usage time. This paper attempts to characterize the changes in the time of use of smartphones and their applications between the pre-lockdown and post-lockdown pe-riods in Spain, during the first COVID-19 confinement in 2020. This study analyzes data from 1940 participants, which was obtained …		Article	Scopus
Cotter P., Jhumat N., Garcha E., Papasileka E., Parker J., Mupfupi I., Currie I.	55318859500;57219870247;57219864729;57219870358;55854055900;57219867065;57219868019;	A systemic response to supporting frontline inpatient mental health staff in coping with the COVID-19 outbreak	2021	Mental Health Review Journal	10.1108/MHRJ-05-2020-0026	https://www.scopus.com/inward/record.uri?eid=2-s2.0-85095824963&doi=10.1108%2fMHRJ-05-2020-0026&partnerID=40&md5=d2e9d1e5ec036c1146d67981f2208c26	Purpose: This paper aims to outline the process of supporting frontline inpatient mental health staff in developing ways of coping with COVID-19. Design/methodology/approach: A whole system approach was used in formulating and developing support structures with particular focus on relationship-focused coping. Findings: Interventions were developed to support staff in coping with problem-focused (…		Article	Scopus
Aul D.R., Gates D.J., Draper D.A., Dunleavy D.A., Ruickbie D.S., Meredith D.H., Walters D.N., van Zeller D.C., Taylor D.V., Bridgett D.M., Dunwoody D.R., Grubnic D.S., Jacob D.T., Ean Ong D.Y.	57259270000;57259270100;57258974200;57258787600;57258787700;57259270200;57259174400;57258974300;57259368800;57259073600;57259462200;57258787800;57259462300;57258974400;	Complications after discharge with COVID-19 infection and risk factors associated with development of post-COVID pulmonary fibrosis	2021	Respiratory Medicine	10.1016/j.rmed.2021.106602	https://www.scopus.com/inward/record.uri?eid=2-s2.0-85114955797&doi=10.1016%2fj.rmed.2021.106602&partnerID=40&md5=916106d14e3f8163ba974845da7cc9e8	Introduction: Survivors of COVID-19 infection may develop post-covid pulmonary fibrosis (PCF) and suffer from long term multi-system complications. The magnitude and risk factors associated with these are unknown. Objectives: We investigated the prevalence and risk factors associated with PCF and other complications in patients discharged after COVID-19 infection. Methods: Patients had phone asse…		Article	Scopus
Nardo B., Lugaresi M., Doni M., Vulcano I., Piccione D., Paglione D., Stabile G.	7003426595;35582153800;57223395765;57204462216;57223389012;57216036192;57223403227;	Whatsapp video call communication between oncological patients and their families during COviD-19 outbreak	2021	Minerva Chirurgica	10.23736/S2724-5691.20.08454-0	https://www.scopus.com/inward/record.uri?eid=2-s2.0-85105843896&doi=10.23736%2fS2724-5691.20.08454-0&partnerID=40&md5=d17e36b2b34205969be186dd8eaf753b	BACKGROUND: On March 8t h, 2020 the Italian Government implemented extraordinary measures to limit COVID-19 viral transmission. The aim of the study was to verify if the use of WhatsApp facilitates communication, improves health information, perception of safe and security, reduce emotional stress during the COVID-19 emergency. METHODS: In this study we identified two period, in the pre-COVID 1-m…		Article	Scopus
Nardo B., Lugaresi M., Doni M., Vulcano I., Piccione D., Paglione D., Stabile G.	7003426595;35582153800;57223395765;57204462216;57223389012;57216036192;57223403227;	WhatsApp video call communication between oncological patients and their families during COVID-19 outbreak	2021	Minerva Surgery	10.23736/S2724-5691.20.08454-0	https://www.scopus.com/inward/record.uri?eid=2-s2.0-85105818308&doi=10.23736%2fS2724-5691.20.08454-0&partnerID=40&md5=f04f99a63ac65c17873b7531d22b210e	BACKGROUND: On March 8th, 2020 the Italian Government implemented extraordinary measures to limit COVID-19 viral transmission. The aim of the study was to verify if the use of WhatsApp facilitates communication, improves health information, perception of safe and security, reduce emotional stress during the COviD-19 emergency. METHODS: In this study we identified two period, in the pre-COVID 1-mo…		Article	Scopus
Cathébras P., Goutte J., Gramont B., Killian M.	7004318483;57195483124;57194904048;56478621000;	“Long-haul COVID”: An opportunity to address the complexity of post-infectious functional syndromes [« COVID long »: une opportunité pour approcher la complexité des syndromes fonctionnels post-infectieux]	2021	Revue de Medecine Interne	10.1016/j.revmed.2021.05.020	https://www.scopus.com/inward/record.uri?eid=2-s2.0-85107891158&doi=10.1016%2fj.revmed.2021.05.020&partnerID=40&md5=ed2fe286ad4ee8bf67555cbb1dfbd389	In this work, we address the issue of prolonged symptoms following an infection by SARS-CoV-2, labeled “long COVID”. This clinically unspecific syndrome must be put in perspective with the post-infectious syndromes known for a long time but ultimately poorly understood and little studied, qualified, for lack of convincing arguments for a unambiguous pathophysiology and better terms, as functional…	34127310	Short Survey	Scopus
Doody N., O’Connor C., McNicholas F.	57226411396;57217412726;6602374738;	Consultant psychiatrists’ perspectives on occupational stress in child and adolescent mental health services (CAMHS)	2021	Irish Journal of Medical Science	10.1007/s11845-021-02648-6	https://www.scopus.com/inward/record.uri?eid=2-s2.0-85111544799&doi=10.1007%2fs11845-021-02648-6&partnerID=40&md5=53aca4d7be064c07f822306357cceb7d	Background: Occupational stress is increasingly recognised as key factor contributing to service quality, safety, and worker wellbeing, with clinician providers most at high risk. Objectives: To explore work-related stressors among consultant child and adolescent psychiatrists working in CAMHS. Methods: Fifty-two consultants completed an online questionnaire with free-text entries describing fact…		Article	Scopus
Randall A.K., Leon G., Basili E., Martos T., Boiger M., Baldi M., Hocker L., Kline K., Masturzi A., Aryeetey R., Bar-Kalifa E., Boon S.D., Botella L., Burke T., Carnelley K., Carr A., Dash A., Fitriana M., Gaines S.O., Jr., Galdiolo S., Claire M H., Joo S., Kanth B., Karademas E., Karantzas G., Landolt S.A., McHugh L., Milek A., Murphy E., Natividade J.C., Portugal A., Quiñones Á., Relvas A.P., R…	25959696300;57222962689;57200638697;57204681206;55011401700;57223347838;57222901859;57222197226;57234831900;24484680900;55961377900;7004188178;7003398261;56603688200;6602221925;7402236848;57223298310;57220933862;7004618088;55232356200;57233837100;57234336600;57193850246;12760364000;6506119328;57224805684;22985561200;37361401600;57224804519;53164348900;56026165400;57234088600;30767733700;571885926…	Coping with global uncertainty: Perceptions of COVID-19 psychological distress, relationship quality, and dyadic coping for romantic partners across 27 countries	2021	Journal of Social and Personal Relationships	10.1177/02654075211034236	https://www.scopus.com/inward/record.uri?eid=2-s2.0-85113645228&doi=10.1177%2f02654075211034236&partnerID=40&md5=53a1eac25c33a64d3796ed5598f4cdb7	Following the global outbreak of COVID-19 in March 2020, individuals report psychological distress associated with the “new normal”—social distancing, financial hardships, and increased responsibilities while working from home. Given the interpersonal nature of stress and coping responses between romantic partners, based on the systemic transactional model this study posits that perceived partner…		Article	Scopus
Rogers-Brown J.S., Wanga V., Okoro C., Brozowsky D., Evans A., Hopwood D., Cope J.R., Jackson B.R., Bushman D., Hernandez-Romieu A.C., Bonacci R.A., McLeod T., Chevinsky J.R., Goodman A.B., Dixson M.G., Lufty C., Rushmore J., Koumans E., Morris S.B., Thompson W.	57021675700;57226622542;35583708600;57226346866;57226347144;57226345789;55922553800;55246627200;57215293779;36918568700;56910094300;57223201241;56005204400;7202696282;57226365623;57226357634;57226354954;57211350379;56998077800;7403570411;	Outcomes among patients referred to outpatient rehabilitation clinics after COVID-19 diagnosis - United States, January 2020-March 2021	2021	Morbidity and Mortality Weekly Report	10.15585/MMWR.MM7027A2	https://www.scopus.com/inward/record.uri?eid=2-s2.0-85111299287&doi=10.15585%2fMMWR.MM7027A2&partnerID=40&md5=24c01d4d8e1a333292549ec72697ed97	What is already known about this topic? COVID-19 patients might experience symptoms that persist months after initial infection. What is added by this report? Compared with control patients enrolled in a cancer rehabilitation program, adult post-COVID-19 patients referred for rehabilitation services reported poorer physical health and being less able to engage in physical activities and activitie…	34237048	Review	Scopus
Qiu M., Jin X., Scott N.	57201120818;35573809400;14033192900;	Sensescapes and attention restoration in nature-based tourism: Evidence from China and Australia	2021	Tourism Management Perspectives	10.1016/j.tmp.2021.100855	https://www.scopus.com/inward/record.uri?eid=2-s2.0-85109449579&doi=10.1016%2fj.tmp.2021.100855&partnerID=40&md5=ec0f774b1ffbe440f200c71c419f9f45	Several prior single-location case studies have found that the sensescape of a natural environment contributes to visitors' attention restoration. This study tests the effects of a soundscape and a visualscape on attention restoration using data from two natural destinations, Purple Mountain in China and Burleigh Heads Beach in Australia. The results indicate that the characteristics of a soundsc…		Article	Scopus
Muhammad T., Zafar N.	57214284987;57212304726;	Policy brief on child protection during covid-19 crisis in pakistan	2020	Pakistan Paediatric Journal		https://www.scopus.com/inward/record.uri?eid=2-s2.0-85090682005&partnerID=40&md5=c81f597e42956467439c25f1d0cb9b94	Children are not the face of the COVID-19 pandemic; however, they are considered its “biggest victims” and the ensuing crisis is likely to have a profound effect on their wellbeing. The “secondary pandemic” of economic depression is going to affect the children most because of its socio-economic fallout and at times, due to the measures being taken to mitigate the impact of the pandemic. Children…		Review	Scopus
McNicholas F., Kelleher I., Hedderman E., Lynch F., Healy E., Thornton T., Barry E., Kelly L., McDonald J., Holmes K., Kavanagh G., Migone M.	6602374738;25823183100;15047989100;7006407720;7005887253;57224477875;23501045500;57224464114;57224469917;57224479497;56747601600;19836644300;	Referral patterns for specialist child and adolescent mental health services in the Republic of Ireland during the COVID-19 pandemic compared with 2019 and 2018	2021	BJPsych Open	10.1192/bjo.2021.48	https://www.scopus.com/inward/record.uri?eid=2-s2.0-85107650128&doi=10.1192%2fbjo.2021.48&partnerID=40&md5=26e4658a31d2e4f4c0b49750f2f2bc37	Background Countries worldwide are experiencing a third wave of the coronavirus disease 2019 (COVID-19) pandemic. Government-imposed restrictive measures continue with undetermined effects on physical and mental health. Aims To compare child and adolescent mental health services (CAMHS) referrals over 11 months (January-November) in 2020, 2019 and 2018 and examine any impact the different phases …		Article	Scopus
Weerahandi H., Hochman K.A., Simon E., Blaum C., Chodosh J., Duan E., Garry K., Kahan T., Karmen-Tuohy S.L., Karpel H.C., Mendoza F., Prete A.M., Quintana L., Rutishauser J., Santos Martinez L., Shah K., Sharma S., Simon E., Stirniman A.Z., Horwitz L.I.	6504462854;55392888600;57195460404;6701392430;7005349652;57221557103;57209656533;57221558750;57218572954;57205341676;57221554967;57221553784;57221553276;57221553484;57221556233;57218325499;57221072714;57195460404;57221558123;14012680100;	Post-Discharge Health Status and Symptoms in Patients with Severe COVID-19	2021	Journal of General Internal Medicine	10.1007/s11606-020-06338-4	https://www.scopus.com/inward/record.uri?eid=2-s2.0-85099483181&doi=10.1007%2fs11606-020-06338-4&partnerID=40&md5=ab00365f7b325a84b1fe9712216aa69b	Background: Little is known about long-term recovery from severe COVID-19 disease. Here, we characterize overall health, physical health, and mental health of patients 1 month after discharge for severe COVID-19. Methods: This was a prospective single health system observational cohort study of patients ≥ 18 years hospitalized with laboratory-confirmed COVID-19 disease who required at least 6 l o…	33443703	Article	Scopus
Lemhöfer C., Gutenbrunner C., Schiller J., Loudovici-Krug D., Best N., Bökel A., Sturm C.	57194504962;57190210386;56354099300;55799492800;36552001900;57216913817;57190956444;	Assessment of rehabilitation needs in patients after COVID-19: Development of the COVID-19-rehabilitation needs survey	2021	Journal of rehabilitation medicine	10.2340/16501977-2818	https://www.scopus.com/inward/record.uri?eid=2-s2.0-85105766326&doi=10.2340%2f16501977-2818&partnerID=40&md5=8366f7eb730543ed31c448ab2a36ae3e	OBJECTIVE: COVID-19 can result in a broad spectrum of dysfunctions, some of which may persist for long periods, requiring long-term rehabilitation. A comprehensive screening tool is therefore necessary to identify these needs. To date, no data exist on satisfaction with medical and therapeutic interventions for COVID-19 in terms of quality and quantity. The aim of this study is to develop a surve…	33764478	Article	Scopus
Chérrez-Ojeda I., Gochicoa-Rangel L., Salles-Rojas A., Mautong H.	26636865300;8956385600;57222282111;57204476597;	Follow-up of patients after COVID-19 pneumonia. Pulmonary sequelae [Seguimiento de los pacientes después de neumonía por COVID-19. Secuelas pulmonares]	2021	Revista Alergia Mexico	10.29262/RAM.V67I4.847	https://www.scopus.com/inward/record.uri?eid=2-s2.0-85102158902&doi=10.29262%2fRAM.V67I4.847&partnerID=40&md5=9b761c0ba02958fbb7e10726cdd11033	Coronavirus disease 2019 (COVID-19) is an infection caused by SARS-CoV-2 that has caused an unprecedented pandemic with a high rate of morbidity and mortality worldwide. Although most cases are mild, there are a considerable number of patients who develop pneumonia or even acute respiratory distress syndrome (ARDS). After having recovered from the initial disease, many patients continue with vari…	33631903	Article	Scopus
Hernigou J., Valcarenghi J., Safar A., Ferchichi M.A., Chahidi E., Jennart H., Hernigou P.	55579413600;57201730403;57191693275;57218166890;57194775761;11340011400;7005153893;	Post-COVID-19 return to elective orthopaedic surgery—is rescheduling just a reboot process? Which timing for tests? Is chest CT scan still useful? Safety of the first hundred elective cases? How to explain the “new normality health organization” to patients?	2020	International Orthopaedics	10.1007/s00264-020-04728-1	https://www.scopus.com/inward/record.uri?eid=2-s2.0-85088111084&doi=10.1007%2fs00264-020-04728-1&partnerID=40&md5=f4df6c976eb6e4b1f81199e219b537cf	Purpose: The long incubation period and asymptomatic spread of COVID-19 present considerable challenges for health care institutions when patients return to elective surgery. Methods: A retrospective review of the first adult elective cases performed between May 18, 2020 and June 14, 2020, after the end of lockdown was analysed in Belgium to answer the following questions: (1) for the 236 cancell…	32683461	Article	Scopus
Yadav B., Rai A., Mundada P.S., Singhal R., Rao B.C.S., Rana R., Srikanth N.	57222550820;57222164317;57221502036;55796296100;57222557632;55795830400;55858991300;	Safety and efficacy of Ayurvedic interventions and Yoga on long term effects of COVID-19: A structured summary of a study protocol for a randomized controlled trial	2021	Trials	10.1186/s13063-021-05326-1	https://www.scopus.com/inward/record.uri?eid=2-s2.0-85107221958&doi=10.1186%2fs13063-021-05326-1&partnerID=40&md5=9e71e8f0caf86a52772054f78fc4f184	Objectives: Primary Objective • To assess the efficacy of Ayurveda interventions and Yoga in rehabilitation of COVID-19 cases suffering with long term effects of COVID 19 as compared to WHO Rehabilitation Self-Management after COVID-19- Related Illness. Secondary Objective • To assess the safety of Ayurvedic interventions in cases suffering with long term effects of COVID 19 Trial design: Multi-c…	34082792	Letter	Scopus
Stefano G.B., Ptacek R., Ptackova H., Martin A., Kream R.M.	35473011800;8236988700;56955614400;57220931131;7003710997;	Selective neuronal mitochondrial targeting in SARS-CoV-2 infection affects cognitive processes to induce 'Brain Fog' and results in behavioral changes that favor viral survival	2021	Medical Science Monitor	10.12659/MSM.930886	https://www.scopus.com/inward/record.uri?eid=2-s2.0-85100362272&doi=10.12659%2fMSM.930886&partnerID=40&md5=34ce0279e893af424f31ad1385871998	Alterations in brain functioning, especially in regions associated with cognition, can result from infection with severe acute respiratory syndrome coronavirus 2 (SARS-CoV-2) and are predicted to result in various psychiatric diseases. Recent studies have shown that SARS-CoV-2 infection and coronavirus disease 2019 (COVID-19) can directly or indirectly affect the central nervous system (CNS). The…	33487628	Review	Scopus
Echegaray F.	56446943800;	What POST-COVID-19 lifestyles may look like? Identifying scenarios and their implications for sustainability	2021	Sustainable Production and Consumption	10.1016/j.spc.2021.01.025	https://www.scopus.com/inward/record.uri?eid=2-s2.0-85100121882&doi=10.1016%2fj.spc.2021.01.025&partnerID=40&md5=21a7b442904fc9a8f11b5752dfe8fb87	The COVID-19 pandemic has deeply disrupted society´s priorities and individuals’ lifestyles with major implications for sustainable development. Economic shutdown and social isolation reduced society's ecological footprint by lowering transportation and industrial activity while prompting families to engage in non-commercialized modes of leisure and social relations. Yet economic recession has in…		Note	Scopus
Sagar A., Mai D.V.C., Rumy N., Al-Habsi R., Divya G.S., Singh A.	57207718206;57225996775;57225996320;57219130654;57219125954;57212846457;	The colorectal telephone clinic: A new normal post-COVID-19?	2021	Annals of the Royal College of Surgeons of England	10.1308/RCSANN.2020.7070	https://www.scopus.com/inward/record.uri?eid=2-s2.0-85110081579&doi=10.1308%2fRCSANN.2020.7070&partnerID=40&md5=262151f41047fbad7c2ad720e4c5a63a	Introduction: In light of the COVID-19 recommendations from the Association of Coloproctology of Great Britain and Ireland, we aimed to study patient and clinician satisfaction with a newly established telephone (TP) colorectal clinic service in lieu of traditional face-to-face (FTF) appointments. Comparative outcomes included patient versus clinician satisfaction; patient versus clinician desire…	34192482	Article	Scopus
Meng D., Zhao Y., Guo J., Xu H., Fu Y., Ma X., Zhu L., Mu L.	57192644735;57226478232;57216818664;57210884125;57218123086;57216823523;57216822681;57214879001;	Time perspective and bedtime procrastination: The role of the chronotype–time perspective relationship	2021	Nature and Science of Sleep	10.2147/NSS.S313157	https://www.scopus.com/inward/record.uri?eid=2-s2.0-85111682728&doi=10.2147%2fNSS.S313157&partnerID=40&md5=9ddec3f63e8b16adf6a6409cba7eca9b	Introduction: Bedtime procrastination (BP) has a close relationship with one’s chronotype, from a biological perspective on time. However, it remains unknown whether there is an association between BP and psychological time. Therefore, the aim of the present study was to evaluate the relationship between time perspective (TP) and BP and the effect of TP on the relationship between BP and chronoty…		Article	Scopus
Zenghelis D.	26039649100;	Why sustainable, inclusive, and resilient investment makes for efficacious post-COVID medicine	2021	Wiley Interdisciplinary Reviews: Climate Change	10.1002/wcc.708	https://www.scopus.com/inward/record.uri?eid=2-s2.0-85107439419&doi=10.1002%2fwcc.708&partnerID=40&md5=014fac5fcda2c519c07a8cbf43a9f85c	The global economy is facing an unprecedented challenge, with the risk of a protracted depression following the response to COVID-19. In 2014, I argued here that macroeconomic conditions made it a relatively favorable time to kick-start investments in a resource-efficient, low carbon economy. Yet the opportunity was, for the most part, squandered. Failure to utilize active fiscal policy contribut…		Review	Scopus
Lin H., Hwang Y.	55738542900;8705757200;	The effects of personal information management capabilities and social-psychological factors on accounting professionals’ knowledge-sharing intentions: Pre and post COVID-19	2021	International Journal of Accounting Information Systems	10.1016/j.accinf.2021.100522	https://www.scopus.com/inward/record.uri?eid=2-s2.0-85109007942&doi=10.1016%2fj.accinf.2021.100522&partnerID=40&md5=b80d49c77554833ca78260c56b04e6e9	Given the increased emphasis on individual factors in knowledge management research, this study proposes a research model that examines the effects of personal information management capabilities and social-psychological factors on the knowledge-sharing intention of accounting professionals. The survey results from 136 accounting professionals reveal that both personal information management capa…		Article	Scopus
Karl M., Muskat B., Ritchie B.W.	56699656000;55344295900;7006634938;	Which travel risks are more salient for destination choice? An examination of the tourist's decision-making process	2020	Journal of Destination Marketing and Management	10.1016/j.jdmm.2020.100487	https://www.scopus.com/inward/record.uri?eid=2-s2.0-85090911125&doi=10.1016%2fj.jdmm.2020.100487&partnerID=40&md5=d6590e16c3feacbd24766939ea755183	The paper examines which travel risks are more salient for tourists' destination choice. An integrated travel-decision risk typology with survey data from 835 potential tourists is developed and tested. Specifically, this paper explores the interplay of risk types, tourist attributes and destination characteristics. It examines if travel risks linked to nature, health, terrorism, criminality, pol…		Article	Scopus
Rutter H., Horton R., Marteau T.M.	12808065600;26643541300;7006758192;	The Lancet–Chatham House Commission on improving population health post COVID-19	2020	The Lancet	10.1016/S0140-6736(20)31184-3	https://www.scopus.com/inward/record.uri?eid=2-s2.0-85087869244&doi=10.1016%2fS0140-6736%2820%2931184-3&partnerID=40&md5=01212940ceda6b2c4b64392061f4d612	[No abstract available]	32682466	Note	Scopus
Incekara C.O.	24474945300;	Post-COVID-19 ergonomic school furniture design under fuzzy logic	2021	Work	10.3233/WOR-210652	https://www.scopus.com/inward/record.uri?eid=2-s2.0-85113914596&doi=10.3233%2fWOR-210652&partnerID=40&md5=31ffec63afcf418403c66abf294bce97	BACKGROUND: Because of wrong sitting position, children have back-pain and related musculoskeletal pain (MPD). Due to inappropriate designed class furniture by not taking into account the children's anthropometric measurements have negative effect on children musculoskeletal systems. The impact of the COVID-19 pandemic crisis has changed the furniture industry's production trends. OBJECTIVE: This…	34459430	Article	Scopus
Kerekes N., Bador K., Sfendla A., Belaatar M., El Mzadi A., Jovic V., Damjanovic R., Erlandsson M., Nguyen H.T.M., Nguyen N.T.A., Ulberg S.F., Kuch-Cecconi R.H., Meszaros Z.S., Stevanovic D., Senhaji M., Ahlström B.H., Zouini B.	6507003845;57208405574;57193095585;57226869766;57226866866;57221974002;57140552000;57226858113;57212347905;57212346506;56811588900;57226860845;57197288684;16313807500;6505806549;17345097300;57193092718;	Changes in adolescents’ psychosocial functioning and well-being as a consequence of long-term covid-19 restrictions	2021	International Journal of Environmental Research and Public Health	10.3390/ijerph18168755	https://www.scopus.com/inward/record.uri?eid=2-s2.0-85113142114&doi=10.3390%2fijerph18168755&partnerID=40&md5=3002e28abd92faa6dd307529a0a0819b	This work studied self-reports from adolescents on how the COVID-19 pandemic has changed their behaviors, relationships, mood, and victimization. Data collection was conducted between September 2020 and February 2021 in five countries (Sweden, the USA, Serbia, Morocco, and Vietnam). In total, 5114 high school students (aged 15 to 19 years, 61.8% females) responded to our electronic survey. A subs…	34444502	Article	Scopus
Mobula L.M., Heller D.J., Commodore-Mensah Y., Walker Harris V., Cooper L.A.	26533107400;56599950600;54879313600;49664432400;7202473220;	Protecting the vulnerable during COVID-19: Treating and preventing chronic disease disparities	2020	Gates Open Research	10.12688/gatesopenres.13181.1	https://www.scopus.com/inward/record.uri?eid=2-s2.0-85096446230&doi=10.12688%2fgatesopenres.13181.1&partnerID=40&md5=9287666b01c4950bab04725a3d19422f	The coronavirus disease 2019 (COVID-19) pandemic has exacerbated health disparities across ethnic and socioeconomic groups. Non-communicable diseases (NCDs) - such as hypertension, diabetes, and obstructive lung diseases - are key drivers of this widening gap, because they disproportionately afflict vulnerable populations. Vulnerable populations with non-communicable diseases, in turn, are dispro…		Article	Scopus
Plakun E.M., Plakun E.M.	6603638536;6603638536;	Psychotherapy in the Post-COVID-19 Era	2020	Journal of Psychiatric Practice	10.1097/PRA.0000000000000476	https://www.scopus.com/inward/record.uri?eid=2-s2.0-85087083662&doi=10.1097%2fPRA.0000000000000476&partnerID=40&md5=c7ae4f46d28ccf2f7b1603e0bec3c4bf	This column anticipates challenges likely to be faced by psychotherapists and their patients after the coronavirus disease 2019 (COVID-19) pandemic subsides. It looks beyond the current impact of loneliness, isolation, thwarted belongingness, and loss toward the longer term impact of moral injury and blocked opportunities for mourning. © 2020 Lippincott Williams and Wilkins. All rights reserved.	32496749	Article	Scopus
Aneja R., Ahuja V.	57210554514;57219401390;	An assessment of socioeconomic impact of COVID-19 pandemic in India	2021	Journal of Public Affairs	10.1002/pa.2266	https://www.scopus.com/inward/record.uri?eid=2-s2.0-85092569709&doi=10.1002%2fpa.2266&partnerID=40&md5=02da57028f6d742c518e31ae5bb69ad3	Coronavirus (COVID-19) pandemic has created an unprecedented loss and disruptions over all across the world. From developed to developing, no country has been spared from its brunt. In this paper, we have analyzed the implications of COVID-19 on the economy and society of India so far. An impact assessment on the basis of available lietrature is made on all the three sectors—primary, secondary an…		Article	Scopus
Forster C.S., Nguyen S.T., Powell W.T., Moore D.J., Ho J., Heyman M.B., Wenger T.L., Gonzalez F., Hostetter M., Nowalk A., Rassbach C.E., Boyer D., Weiss P., Blankenburg R.L., Orange J.S., Ackerman K.G., Burns A.M., the National Pediatric Physician-Scientist Collaborative Workgroup	9943378300;57217540799;55749003600;7404566544;15077922200;7102238098;56318233300;57225740701;7006914360;6603104586;13610166700;22953040700;37049642200;55582518000;57220438392;7003382983;55215532500;	Perspectives from the Society for Pediatric Research: advice on sustaining science and mentoring during COVID-19	2021	Pediatric Research	10.1038/s41390-020-01321-5	https://www.scopus.com/inward/record.uri?eid=2-s2.0-85099662087&doi=10.1038%2fs41390-020-01321-5&partnerID=40&md5=8849ea177cf77127b4b63c77a1956e7a	The COVID-19 pandemic will leave an indelible mark on the careers of current medical trainees. Given the disruptions to medical education, economic impact on institutions, and the uncertainties around future job prospects, trainees are facing unprecedented challenges. This situation is especially concerning for futures of pediatric physician-scientist trainees, where concerns regarding maintainin…		Article	Scopus
Versace V., Sebastianelli L., Ferrazzoli D., Romanello R., Ortelli P., Saltuari L., D'Acunto A., Porrazzini F., Ajello V., Oliviero A., Kofler M., Koch G.	15852025600;57193407166;57191433220;57038881800;6505699868;7003682248;57211785698;57211781866;36338356600;7004345267;7006766126;36866518200;	Intracortical GABAergic dysfunction in patients with fatigue and dysexecutive syndrome after COVID-19	2021	Clinical Neurophysiology	10.1016/j.clinph.2021.03.001	https://www.scopus.com/inward/record.uri?eid=2-s2.0-85103126990&doi=10.1016%2fj.clinph.2021.03.001&partnerID=40&md5=e1ea82d931c7806b36be84a285582a90	Objective: A high proportion of patients experience fatigue and impairment of cognitive functions after coronavirus disease 2019 (COVID-19). Here we applied transcranial magnetic stimulation (TMS) to explore the activity of the main inhibitory intracortical circuits within the primary motor cortex (M1) in a sample of patients complaining of fatigue and presenting executive dysfunction after resol…	33774378	Article	Scopus
Niles M.T., Bertmann F., Belarmino E.H., Wentworth T., Biehl E., Neff R.	55178137700;55263507800;57218101697;6602477913;57190610039;7005079674;	The early food insecurity impacts of covid‐19	2020	Nutrients	10.3390/nu12072096	https://www.scopus.com/inward/record.uri?eid=2-s2.0-85087869746&doi=10.3390%2fnu12072096&partnerID=40&md5=5341c773fb480c22b2308c7ed26543cc	COVID‐19 has disrupted food access and impacted food insecurity, which is associated with numerous adverse individual and public health outcomes. To assess these challenges and understand their impact on food security, we conducted a statewide population‐level survey using a convenience sample in Vermont from March 29 to April 12, 2020, during the beginning of a statewide stay‐at‐home order. We u…	32679788	Article	Scopus
Yuen K.F., Cao Y., Bai X., Wang X.	56581269200;57223864460;56281917300;57196484178;	The psychology of cruise service usage post COVID-19: Health management and policy implications	2021	Marine Policy	10.1016/j.marpol.2021.104586	https://www.scopus.com/inward/record.uri?eid=2-s2.0-85106334245&doi=10.1016%2fj.marpol.2021.104586&partnerID=40&md5=260813fc407567b52ac0eac2720e7e5f	The cruise industry has suffered a huge loss due to the suspension of cruise operations during the COVID-19 pandemic. As the industry is preparing for recovery, there is an urgent need for research on cruise consumers’ psychology, in particular, the factors influencing their intention to use cruise services after the pandemic. This study employs theories, namely, the health belief model, trust th…		Article	Scopus
Amin F., Poespito Hadi W., Zauhar S., Santoso Haryono B.	57211924879;57224546057;57204883564;57204527282;	Determinants of post COVID-19 food security policy success	2021	International Journal of Disaster Resilience in the Built Environment	10.1108/IJDRBE-11-2020-0118	https://www.scopus.com/inward/record.uri?eid=2-s2.0-85107879172&doi=10.1108%2fIJDRBE-11-2020-0118&partnerID=40&md5=8df856f17e5b318625fe70038b94b737	Purpose: The purpose of this paper is to analyze and examine the influence of the role of the central government, the role of local government, community participation, governance on the success of post-COVID-19 food security policies. Design/methodology/approach: This study conducted a quantification study related to phenomena related to the success of post-COVID-19 food security policies. The d…		Article	Scopus
Hejazi W., Tang J.	6603064536;8594240200;	Canadian FDI in a post COVID-19 world: have we reached the tipping point?	2021	Transnational Corporations Review	10.1080/19186444.2020.1863118	https://www.scopus.com/inward/record.uri?eid=2-s2.0-85100178756&doi=10.1080%2f19186444.2020.1863118&partnerID=40&md5=1c03460b7fd283d285ac1d9defe56ead	The highly contagious COVID-19 virus spread across the world in a matter of months, beginning in the second half of 2019 and being declared a global pandemic by March, 2020. To limit its continued spread, large parts of economies around the world were shut down, including in Canada and the USA. These actions resulted in levels of unemployment and contractions in GDP not seen since the Great Depre…		Article	Scopus
Pasuluri B.S., Anuradha S.G., Manga J., Karanam D.	57208226387;57211211994;57219534566;57219531258;	Post COVID-19 potentials and innovation: The future supply chain	2020	International Journal of Research in Pharmaceutical Sciences	10.26452/ijrps.v11iSPL1.3461	https://www.scopus.com/inward/record.uri?eid=2-s2.0-85093683548&doi=10.26452%2fijrps.v11iSPL1.3461&partnerID=40&md5=fddb43be938271fc41edfcacd1accaf4	An unanticipated outburst of pneumonia of inexperienced aetiology in Wuhan, Hubei, China stated in December 2019. World health organization has recog-nized pathogen and termed it COVID-19. COVID-19 turned out to be a severe urgency in the entire world. The influence of this viral syndrome is now an intensifying concern. Covid-19 has changed our mutual calculus of ambigu-ity. It is more world-wide…		Article	Scopus
Aiash H., Khodor M., Shah J., Ghozy S., Sheble A., Hassan A., Abbadi S., Sabry K., Zeid A.A., Abdelbary A.	57201018309;57223716611;57208604256;55337839100;57224564427;57206483697;25122451900;57224576576;45261646400;55769708900;	Integrated multidisciplinary post-COVID-19 care in Egypt	2021	The Lancet Global Health	10.1016/S2214-109X(21)00206-0	https://www.scopus.com/inward/record.uri?eid=2-s2.0-85107970263&doi=10.1016%2fS2214-109X%2821%2900206-0&partnerID=40&md5=9c602c271eaf66c42a92fba40b685c1f	[No abstract available]	34019842	Letter	Scopus
Hadeed N., Fendrick A.M.	57211808068;35733778100;	Enhance care continuity post COVID-19	2021	American Journal of Managed Care		https://www.scopus.com/inward/record.uri?eid=2-s2.0-85103680052&partnerID=40&md5=5e38d585f7eb41ac1a586a9ad2145356	[No abstract available]	33877770	Editorial	Scopus
Korelina V.E., Gazizova I.R., Kuroyedov A.V., Didur M.D.	6504233846;24447849100;56677805600;6602361160;	Glaucoma progression during the covid-19 pandemics	2021	Russian Journal of Clinical Ophthalmology	10.32364/2311-7729-2021-21-3-147-152	https://www.scopus.com/inward/record.uri?eid=2-s2.0-85114722649&doi=10.32364%2f2311-7729-2021-21-3-147-152&partnerID=40&md5=ddd1448b8f7004a84bf1e164db32ceaf	The novel coronavirus infection (COVID-19) provides powerful effects on all pathogenic aspects of the primary open-angle glaucoma (POAG). The property of this virus to initiate disseminated intravascular coagulation, damage endotheliocytes, and impair coagulation result in numerous severe complications affecting all organs and systems. This disorder provokes retinal ischemia and hypoxia and spurs…		Review	Scopus
Fan J., Senthanar S., Macpherson R.A., Sharpe K., Peters C.E., Koehoorn M., McLeod C.B.	36149926700;56728608200;57202575009;57224863058;57218594170;14422314300;7007090600;	An umbrella review of the work and health impacts of working in an epidemic/pandemic environment	2021	International Journal of Environmental Research and Public Health	10.3390/ijerph18136828	https://www.scopus.com/inward/record.uri?eid=2-s2.0-85108417579&doi=10.3390%2fijerph18136828&partnerID=40&md5=98924fdb13e0e0e0efbe2f3ccedc886c	This umbrella review of reviews examined the evidence on the work and health impacts of working in an epidemic/pandemic environment, factors associated with these impacts, and risk mitigation or intervention strategies that address these factors. We examined review articles published in MEDLINE, PsycINFO and Embase between 2000 and 2020. Data extracted from the included reviews were analyzed usin…	34202087	Article	Scopus
Newton D.C., Tomyn A.J., Lamontagne A.D.	55693819400;36192386800;7005939485;	Exploring the challenges and opportunities for improving the health and wellbeing of international students: Perspectives of professional staff at an australian university	2021	Journal of the Australian and New Zealand Student Services Association	10.30688/janzssa.2021.1.01	https://www.scopus.com/inward/record.uri?eid=2-s2.0-85107472951&doi=10.30688%2fjanzssa.2021.1.01&partnerID=40&md5=801b89b33221f15a16482042529272a1	There are growing concerns about the mental health of university students, with particular concerns for international students studying in countries with different language and culture from the country of origin. We sought to explore the challenges and opportunities for supporting and improving the health and wellbeing of international students through interviews with health and other support ser…		Article	Scopus
Wang X., Wong Y.D., Yuen K.F.	57196484178;57218910096;56581269200;	Rise of 'Lonely' Consumers in the Post-COVID-19 Era: A Synthesised Review on Psychological, Commercial and Social Implications	2021	International journal of environmental research and public health	10.3390/ijerph18020404	https://www.scopus.com/inward/record.uri?eid=2-s2.0-85099721850&doi=10.3390%2fijerph18020404&partnerID=40&md5=cadc4a03897e752aff5e6530a93063be	Loneliness is a pervasive problem recognised as a serious social issue, and the prevailing COVID-19 pandemic has exacerbated loneliness to greater prominence and concern. We expect a rise of a massive group of 'lonely' consumers who are deeply entrenched in the social isolation caused by COVID-19. There is an urgent need to revisit the phenomenon of lonely consumers to better prepare academic res…	33419194	Review	Scopus
Child J.	22984437000;	Organizational participation in post-covid society–its contributions and enabling conditions	2021	International Review of Applied Economics	10.1080/02692171.2020.1774976	https://www.scopus.com/inward/record.uri?eid=2-s2.0-85087015326&doi=10.1080%2f02692171.2020.1774976&partnerID=40&md5=70dfcf7c6732a30e0333d0ab0d0cc6fe	The Covid-19 pandemic has intensified the economic and social problems that societies face today. At the same time, the public response to the crisis points to a constructive way forward. It has brought people together and unleashed a desire to contribute in many ways, some small and others spectacular. It has demonstrated how opportunities for people to participate in collective activities both …		Article	Scopus
Datta N., Derenne J., Sanders M., Lock J.D.	55363075500;8886364900;7401468638;7102419010;	Telehealth transition in a comprehensive care unit for eating disorders: Challenges and long-term benefits	2020	International Journal of Eating Disorders	10.1002/eat.23348	https://www.scopus.com/inward/record.uri?eid=2-s2.0-85088524048&doi=10.1002%2feat.23348&partnerID=40&md5=dbd0807078e6d728f49f1e9ba470466c	The 2019 novel coronavirus disease (COVID-19) pandemic has forced many eating disorder medical stabilization units to consider adjustments that uphold both the quality of care delivered to patients while also observing social distancing public health directives for patients and staff. To date, inpatient facilities for eating disorders (both medical stabilization units and higher level of care fac…	32715512	Article	Scopus
Chishima Y., Huai-Ching Liu I.-T., E. Wilson A.	56989613800;57220071223;55458729200;	Temporal distancing during the COVID-19 pandemic: Letter writing with future self can mitigate negative affect	2021	Applied Psychology: Health and Well-Being	10.1111/aphw.12256	https://www.scopus.com/inward/record.uri?eid=2-s2.0-85100883201&doi=10.1111%2faphw.12256&partnerID=40&md5=3912693234f949034c7be9c28c234190	Novel coronavirus disease (COVID-19) is spreading across the world, threatening not only physical health but also psychological well-being. We reasoned that a broadened temporal perspective may attenuate current mental distress and tested a letter-writing manipulation designed to connect people to their post-COVID-19 future selves. We conducted an online experiment with 738 Japanese participants …	33595208	Article	Scopus
Abu-Rayash A., Dincer I.	37103606700;56278550500;	Analysis of mobility trends during the COVID-19 coronavirus pandemic: Exploring the impacts on global aviation and travel in selected cities	2020	Energy Research and Social Science	10.1016/j.erss.2020.101693	https://www.scopus.com/inward/record.uri?eid=2-s2.0-85088630841&doi=10.1016%2fj.erss.2020.101693&partnerID=40&md5=9bd71a7a62438bcf1a71872df09c58fc	This paper analyzes the impact of COVID-19 on the transportation sector and subsequent implications on the sectoral energy savings and greenhouse gas emissions in some selected cities worldwide. A model for smart transportation is proposed by considering four indicators, including transport efficiency, technology integration, traffic congestion rate, and accessibility ratio. While prior health cr…		Short Survey	Scopus
Winter D., Braw Y.	57226105071;8539894400;	COVID-19: Impact of diagnosis threat and suggestibility on subjective cognitive complaints [COVID-19: impacto de la amenaza de diagnóstico y la sugestibilidad en las quejas cognitivas subjetivas]	2022	International Journal of Clinical and Health Psychology	10.1016/j.ijchp.2021.100253	https://www.scopus.com/inward/record.uri?eid=2-s2.0-85110430149&doi=10.1016%2fj.ijchp.2021.100253&partnerID=40&md5=2d1b45166b7600e08e7d15bcccb9dd8e	Abstract Background/Objective: A subset of recovered COVID-19 patients report persistent neurological symptoms. These include non-specific symptoms (e.g., headaches and fatigue) which were found to be affected by psychological processes in other disorders (e.g., post-concussion syndrome, PCS, after mild traumatic brain injury). The current study assessed the impact of diagnosis threat (i.e., info…		Article	Scopus
Delaidelli G., Georgiu A.	57225909886;57225897352;	Domestic violence in Val Camonica: Survey on the accesses to the emergency department in the period post COVID-19 [Violenza domestica in val camonica: Indagine conoscitiva sugli accessi in pronto soccorso nel periodo post covid-19]	2021	Assistenza Infermieristica e Ricerca	10.1702/3634.36146	https://www.scopus.com/inward/record.uri?eid=2-s2.0-85109618558&doi=10.1702%2f3634.36146&partnerID=40&md5=ba693eab7efdf9c7b7b680c179491e60	Domestic violence in Val Camonica: survey on the accesses to the emergency deparment in the period post Co-vid-19. Introduction. The lock-down due to COVID-19 has caused hard times to everybody, but especially for women victim of domestic violence, locked up in their own home with violent partners. Objective. To describe how and to what extent the lockdown caused by the first wave of COVID-19 inf…	34180911	Article	Scopus
Young K.G.	35197666200;	The idea of a human rights-based economic recovery after COVID-19	2020	International Journal of Public Law and Policy	10.1504/IJPLAP.2020.114810	https://www.scopus.com/inward/record.uri?eid=2-s2.0-85105827140&doi=10.1504%2fIJPLAP.2020.114810&partnerID=40&md5=92185721570c0bf8ec8c8078635021b6	The COVID-19 pandemic has produced a health and economic crisis of unprecedented scope. As economists and policymakers turn to the task of recovery, protecting human rights remains intrinsically important, both morally and legally. It is also instrumental to the ends of public health and economic resilience. This article argues that the human rights to life, health, education, social security, ho…		Article	Scopus
Brewer G., Stratton K.	7202830309;57220393489;	Living with Chronic Fatigue Syndrome during lockdown and a global pandemic	2020	Fatigue: Biomedicine, Health and Behavior	10.1080/21641846.2020.1827503	https://www.scopus.com/inward/record.uri?eid=2-s2.0-85091862721&doi=10.1080%2f21641846.2020.1827503&partnerID=40&md5=cdbce3a1f8b9cf536c71dabdd0c5c746	Objective: : Chronic Fatigue Syndrome, a condition characterised by extreme fatigue that is not explained by other medical conditions, places individuals at greater risk of COVID-19. The condition is also associated with a lack of social support and social isolation. These individuals may, therefore, have a unique experience of lockdown and the pandemic. The present study investigates the experie…		Article	Scopus
Ortelli P., Ferrazzoli D., Sebastianelli L., Engl M., Romanello R., Nardone R., Bonini I., Koch G., Saltuari L., Quartarone A., Oliviero A., Kofler M., Versace V.	6505699868;57191433220;57193407166;6507684007;57038881800;7003898851;57212406091;36866518200;7003682248;6701444018;7004345267;7006766126;15852025600;	Neuropsychological and neurophysiological correlates of fatigue in post-acute patients with neurological manifestations of COVID-19: Insights into a challenging symptom	2021	Journal of the Neurological Sciences	10.1016/j.jns.2020.117271	https://www.scopus.com/inward/record.uri?eid=2-s2.0-85097881487&doi=10.1016%2fj.jns.2020.117271&partnerID=40&md5=7d8206901d7822401e2fd806fea49bf9	More than half of patients who recover from COVID-19 experience fatigue. We studied fatigue using neuropsychological and neurophysiological investigations in post-COVID-19 patients and healthy subjects. Neuropsychological assessment included: Fatigue Severity Scale (FSS), Fatigue Rating Scale, Beck Depression Inventory, Apathy Evaluation Scale, cognitive tests, and computerized tasks. Neurophysio…	33359928	Article	Scopus
Kirwan R., McCullough D., Butler T., Perez de Heredia F., Davies I.G., Stewart C.	57194714482;57219232626;57104533100;8849933700;57212309246;7401937306;	Sarcopenia during COVID-19 lockdown restrictions: long-term health effects of short-term muscle loss	2020	GeroScience	10.1007/s11357-020-00272-3	https://www.scopus.com/inward/record.uri?eid=2-s2.0-85091775145&doi=10.1007%2fs11357-020-00272-3&partnerID=40&md5=fa70fcdc92d46b3be5dd1b650ad40844	The COVID-19 pandemic is an extraordinary global emergency that has led to the implementation of unprecedented measures in order to stem the spread of the infection. Internationally, governments are enforcing measures such as travel bans, quarantine, isolation, and social distancing leading to an extended period of time at home. This has resulted in reductions in physical activity and changes in …	33001410	Article	Scopus
Jetty A., Jabbarpour Y., Westfall M., Kamerow D.B., Petterson S., Westfall J.M.	57003142600;55211610400;57203748526;6603809945;57207525531;7005103140;	Capacity of primary care to deliver telehealth in the United States	2021	Journal of the American Board of Family Medicine	10.3122/JABFM.2021.S1.200202	https://www.scopus.com/inward/record.uri?eid=2-s2.0-85101916379&doi=10.3122%2fJABFM.2021.S1.200202&partnerID=40&md5=99ea9b8a12d6b331a09c55ea80ea2d31	Background: Because of the Coronavirus disease 2019 (COVID 19) pandemic, many primary care practices have transitioned to telehealth visits to keep patients at home and decrease the transmission of the disease. Yet, little is known about the nationwide capacity for delivering primary care services via telehealth. Methods: Using the 2016 National Ambulatory Medical Survey we estimated the number a…	33622818	Article	Scopus
Bloom D.	56256238500;	Intentionality: The fabric of relationality.	2020	Humanistic Psychologist	10.1037/hum0000212	https://www.scopus.com/inward/record.uri?eid=2-s2.0-85102293474&doi=10.1037%2fhum0000212&partnerID=40&md5=454754c1db7cc9922ad0002bf6155c91	The coronavirus pandemic is a world-historical event. We live in a post-Covid world. This paper addresses how Gestalt therapy's concepts of intentionality, contacting, and relationality come together as the intentionality of contacting that form the fabric of relationality. These concepts are presented from a clinical phenomenological and personal perspective of the author in New York City at the…		Article	Scopus
Klok F.A., Boon G.J.A.M., Barco S., Endres M., Miranda Geelhoed J.J., Knauss S., Rezek S.A., Spruit M.A., Vehreschild J., Siegerink B.	16301310900;57203761278;54580519200;7005056946;23474403900;55191395200;57200553164;6701461456;14523473100;24332826800;	The post-COVID-19 functional status scale: A tool to measure functional status over time after COVID-19	2020	European Respiratory Journal	10.1183/13993003.01494-2020	https://www.scopus.com/inward/record.uri?eid=2-s2.0-85087530868&doi=10.1183%2f13993003.01494-2020&partnerID=40&md5=0b575de5c867ced112c816f781474cda	[No abstract available]	32398306	Letter	Scopus
Katić S., Ferraro F.V., Ambra F.I., Iavarone M.L.	57287745800;57208779214;56392893700;57203635426;	Distance learning during the covid-19 pandemic. A comparison between european countries	2021	Education Sciences	10.3390/educsci11100595	https://www.scopus.com/inward/record.uri?eid=2-s2.0-85116530756&doi=10.3390%2feducsci11100595&partnerID=40&md5=3f201cd4e515c4f0f4206beb5c2fd4c0	COVID-19 has shaped and changed our normalities, and, with the discovery of new variants, the long-COVID syndrome, and stress disorders, the end of the pandemic seems distant. The current scenario is impacting all aspects of our lives. In particular, many studies reported that the pandemic resulted in increased psychiatric disorders and grief-related symptoms in adolescents. The project developed…		Article	Scopus
Chua M.W.J.	57205416793;	Managing patients with obesity in the post COVID-19 world: Time to sharpen the saw	2021	Obesity Research and Clinical Practice	10.1016/j.orcp.2020.11.008	https://www.scopus.com/inward/record.uri?eid=2-s2.0-85098645833&doi=10.1016%2fj.orcp.2020.11.008&partnerID=40&md5=fc0ec047f38c0fe736e6b60ca8f53456	The clash of the dual pandemics – COVID-19 and obesity (Chua et al., 2020) [1], threatens to exponentially increase the rates of obesity, which is a risk factor for severe COVID-19 and death (Garg et al., 2020; Peng et al., 2020; Wu et al., 2020; Kass et al., 2020) [2–5]. We need to urgently find solutions to halt this vicious circle. Where do we begin? Our patients – who are often our best teach…	33388254	Article	Scopus
Cummings L.	21833554000;	Covid-19 and language: A case study	2021	International Journal of Language Studies		https://www.scopus.com/inward/record.uri?eid=2-s2.0-85109112000&partnerID=40&md5=e01db63c92c4c1d0c8e6f1cc82621e21	The emergence of novel SARS-CoV-2 has had devastating consequences for populations in all parts of the world. The virus that causes Covid-19 has resulted in high mortality, particularly among vulnerable individuals. It has also given rise to a condition termed “long Covid.” This is a constellation of often debilitating symptoms that persists for many months after initial infection with SARS-CoV-2…		Article	Scopus
Muntsant A., Giménez-Llort L.	57194626420;6701506831;	Impact of Social Isolation on the Behavioral, Functional Profiles, and Hippocampal Atrophy Asymmetry in Dementia in Times of Coronavirus Pandemic (COVID-19): A Translational Neuroscience Approach	2020	Frontiers in Psychiatry	10.3389/fpsyt.2020.572583	https://www.scopus.com/inward/record.uri?eid=2-s2.0-85097396140&doi=10.3389%2ffpsyt.2020.572583&partnerID=40&md5=a61a04e92266b315790defeaae79f368	The impact of COVID-19 on the elderly is devastating, and nursing homes are struggling to provide the best care to the most fragile. The urgency and severity of the pandemic forces the use of segregation in restricted areas and confinement in individual rooms as desperate strategies to avoid the spread of disease and the worst-case scenario of becoming a deadly trap. The conceptualization of the …		Article	Scopus
Olszewska-Guizzo A., Fogel A., Escoffier N., Ho R.	57191056371;55621716700;22634334200;23004658600;	Effects of COVID-19-related stay-at-home order on neuropsychophysiological response to urban spaces: Beneficial role of exposure to nature?	2021	Journal of Environmental Psychology	10.1016/j.jenvp.2021.101590	https://www.scopus.com/inward/record.uri?eid=2-s2.0-85103077643&doi=10.1016%2fj.jenvp.2021.101590&partnerID=40&md5=3977536b8864f7f0c5bfb337a39c0cb0	Background: The COVID-19 pandemic has had severe negative effects on populations worldwide. The seriousness of the pandemic necessitated local and even national lockdowns. In Singapore a national lockdown with aStay-at-Home Order (SHO) lasted for over 7 weeks. The impact of the pandemic and of the long SHO period on neuropsychophysiological functioning remains unknown. Studies prior to the pandem…		Article	Scopus
Lee R.E., Joseph R.P., Blackman Carr L.T., Strayhorn S.M., Faro J.M., Lane H., Monroe C., Pekmezi D., Szeszulski J.	7408201891;55811454500;57200618400;57200541793;57194542643;57188693997;57169913000;35179960800;57205126211;	Still striding toward social justice? Redirecting physical activity research in a post-COVID-19 world	2021	Translational Behavioral Medicine	10.1093/tbm/ibab026	https://www.scopus.com/inward/record.uri?eid=2-s2.0-85108582890&doi=10.1093%2ftbm%2fibab026&partnerID=40&md5=271b8a8521ebe5e49699687380d4ae7a	The COVID-19 crisis and parallel Black Lives Matter movement have amplified longstanding systemic injustices among people of color (POC). POC have been differentially affected by COVID-19, reflecting the disproportionate burden of ongoing chronic health challenges associated with socioeconomic inequalities and unhealthy behaviors, including a lack of physical activity. Clear and well-established …	33822205	Review	Scopus
Segal H., Banting K., Forget E.	57223239397;12545503200;6603930013;	The need for a federal Basic Income feature within any coherent post-COVID-19 economic recovery plan	2021	Facets	10.1139/facets-2021-0015	https://www.scopus.com/inward/record.uri?eid=2-s2.0-85105269764&doi=10.1139%2ffacets-2021-0015&partnerID=40&md5=263ff9844ab88c1c9205a06e2c269fe7	COVID-19 has shone a harsh light on the extent of poverty in Canada. When normal economic activity was interrupted by the exigencies of public health driven lockdowns, the shutdown disproportionately affected people who, before the pandemic, were living on incomes beneath the poverty line or dependent upon low-paying hourly remunerated jobs, usually part time and without appropriate benefits. Tho…		Article	Scopus
Roskies A.L., Walton A.	6602575637;57218285380;	Neuroethics in the Shadow of a Pandemic	2020	AJOB Neuroscience	10.1080/21507740.2020.1778130	https://www.scopus.com/inward/record.uri?eid=2-s2.0-85088586968&doi=10.1080%2f21507740.2020.1778130&partnerID=40&md5=f20bab2c1fef74a24aa3b62bb9285852	Neuroethics under the BRAIN Initiative has been focused upon both the neuroethical implications of basic advances in neuroscience, as well as the ethics attending the development of ever more powerful tools to both understand the brain and treat dysfunction. It has focused on health and disease in the context of the pre-pandemic status quo, essentially divorced from issues like infectious disease…	32716751	Article	Scopus
Chan C.-S.	55968440800;	Developing a conceptual model for the post-COVID-19 pandemic changing tourism risk perception	2021	International Journal of Environmental Research and Public Health	10.3390/ijerph18189824	https://www.scopus.com/inward/record.uri?eid=2-s2.0-85115016612&doi=10.3390%2fijerph18189824&partnerID=40&md5=386d6a003041f4e6d4ea5527bc057af6	The global coronavirus (COVID-19) pandemic has tremendously reshaped the tourism industry and destinations worldwide. Tourism destinations and the travel market require empirical research to support their post-pandemic strategies, especially in relation to the influences of changing perceptions of tourism risks, experience, and behavioural intention. This paper aims to propose a conceptual model …		Article	Scopus
Khanal N., Singh A.K.	57219227282;57216486106;	Knowledge, attitude and practice regarding COVID-19 and its impact on dentistry: A cross-sectional survey among nepalese dentists	2020	Kathmandu University Medical Journal		https://www.scopus.com/inward/record.uri?eid=2-s2.0-85091798200&partnerID=40&md5=192ae602bd6833ac7de406b8e876ffe6	Background Coronavirus Disease, 2019 (COVID-19) is a highly infectious respiratory disease with high transmissibility. Dentists are at inherent risk because of aerosol generating procedures exposing dentists to the respiratory and oral secretions of the patients. Objective To assess the knowledge, awareness, and practice (KAP) of the Dentists to combat the pandemic which could help shape future g…	33605231	Article	Scopus
Groshkova T., Stoian T., Cunningham A., Griffiths P., Singleton N., Sedefov R.	24558868400;57218443759;55805387900;57204078432;7003846620;8313658400;	Will the Current COVID-19 Pandemic Impact on Long-term Cannabis Buying Practices?	2020	Journal of addiction medicine	10.1097/ADM.0000000000000698	https://www.scopus.com/inward/record.uri?eid=2-s2.0-85088835350&doi=10.1097%2fADM.0000000000000698&partnerID=40&md5=2f4f08773c2fd59cd897905222927918	: The COVID-19 pandemic and the response to have resulted in an increase in sales activity levels on darknet markets during the first 3 months of 2020, mainly related to cannabis products. One key question is whether more people will become used to this form of purchasing their drugs and will they continue with it post COVID-19 lockdown. As one-to-one encrypted communication services or social me…	32472775	Article	Scopus
Ng J.-H., Sun A., Je H.S., Tan E.-K.	57223203182;57223963795;7003808979;7402263993;	Unravelling Pathophysiology of Neurological and Psychiatric Complications of COVID-19 Using Brain Organoids	2021	Neuroscientist	10.1177/10738584211015136	https://www.scopus.com/inward/record.uri?eid=2-s2.0-85106657161&doi=10.1177%2f10738584211015136&partnerID=40&md5=a3e2a4b30d69b002b0c5881fbab29e30	Neuropsychiatric manifestations of coronavirus disease 2019 (COVID-19) have been increasingly recognized. However, the pathophysiology of COVID-19 in the central nervous system remains unclear. Brain organoid models derived from human pluripotent stem cells are potentially useful for the study of complex physiological and pathological processes associated with severe acute respiratory syndrome co…		Review	Scopus
Horwitz L.I., Garry K., Prete A.M., Sharma S., Mendoza F., Kahan T., Karpel H., Duan E., Hochman K.A., Weerahandi H.	14012680100;57209656533;57221553784;57221072714;57221554967;57221558750;57205341676;57221557103;55392888600;6504462854;	Six-Month Outcomes in Patients Hospitalized with Severe COVID-19	2021	Journal of General Internal Medicine	10.1007/s11606-021-07032-9	https://www.scopus.com/inward/record.uri?eid=2-s2.0-85111796241&doi=10.1007%2fs11606-021-07032-9&partnerID=40&md5=af41b617274c5f30d48073927ef64e3d	Background: Previous work has demonstrated that patients experience functional decline at 1–3 months post-discharge after COVID-19 hospitalization. Objective: To determine whether symptoms persist further or improve over time, we followed patients discharged after hospitalization for severe COVID-19 to characterize their overall health status and their physical and mental health at 6 months post-…		Article	Scopus
Bettaieb D.M., Alsabban R.	57220119598;57204529252;	Emerging living styles post-COVID-19: housing flexibility as a fundamental requirement for apartments in Jeddah	2021	Archnet-IJAR	10.1108/ARCH-07-2020-0144	https://www.scopus.com/inward/record.uri?eid=2-s2.0-85096964570&doi=10.1108%2fARCH-07-2020-0144&partnerID=40&md5=57019e517e9b1d7b925a96f301b4e192	Purpose: The COVID-19 pandemic resulted in the compulsory quarantine of many of the world's inhabitants, and by staying at home, several functional developments emerged in residential spaces in Jeddah that affected the role of the house as a contributor to individuals' quality of life under the pressures of quarantine. Given the necessity of the apartments to adapt to these emerging developments,…		Article	Scopus
Gould J.F., Best K., Netting M.J., Gibson R.A., Makrides M.	55605835300;36618693200;6505853912;7402124450;7004714378;	New methodologies for conducting maternal, infant, and child nutrition research in the era of covid-19	2021	Nutrients	10.3390/nu13030941	https://www.scopus.com/inward/record.uri?eid=2-s2.0-85102469821&doi=10.3390%2fnu13030941&partnerID=40&md5=b5a282ce2c1de82576c2b1646e5692de	The severe acute respiratory syndrome coronavirus disease 2019 (COVID-19) outbreak rapidly became a worldwide pandemic in early 2020. In Australia, government-mandated restrictions on non-essential face-to-face contact in the healthcare setting have been crucial for limiting opportu-nities for COVID-19 transmission, but they have severely limited, and even halted, many research activities. Our in…	33803970	Article	Scopus
Tejedor-Tejada J., Fuentes-Valenzuela E., Alonso-Martin C., Almohalla-Alvarez C., Garcia-Pajares F.	57202302659;57215821282;57191165778;55324211000;13205048700;	COVID-19 and Short- and Medium-term Outcomes in Liver Transplant Patients: A Spanish Single-center Case Series	2021	Journal of Clinical and Experimental Hepatology	10.1016/j.jceh.2021.05.009	https://www.scopus.com/inward/record.uri?eid=2-s2.0-85108282090&doi=10.1016%2fj.jceh.2021.05.009&partnerID=40&md5=484e4514d9199a9d92734ae03d2459a6	Background & aims: The evidence suggests that most vulnerable subjects to COVID-19 infection suffer from patients with comorbidities or immunosuppression, including liver transplant recipients. Liver graft dysfunction may be a rare complication. Some patients complain about the post-COVID-19 syndrome. The aim of this study was to assess medium- and short-term outcomes in liver transplant patients…		Article	Scopus
Antonelli M., Donelli D.	57197587566;57200657601;	Respiratory rehabilitation for post-COVID19 patients in spa centers: first steps from theory to practice	2020	International Journal of Biometeorology	10.1007/s00484-020-01962-5	https://www.scopus.com/inward/record.uri?eid=2-s2.0-85088561327&doi=10.1007%2fs00484-020-01962-5&partnerID=40&md5=b015f9950cde6647d651d4c6db4b26f6	With this correspondence, we would like to briefly outline a practical perspective about a possible integrative and effective management in spa settings of COVID-19 long-term sequelae, with a keen focus on post-infective lung damage and fibrosis, which is expected to become epidemiologically relevant in the general population. In order to outline a standard/baseline model of care, we think that i…	32710297	Letter	Scopus
Barker-Davies R.M., O'Sullivan O., Senaratne K.P.P., Baker P., Cranley M., Dharm-Datta S., Ellis H., Goodall D., Gough M., Lewis S., Norman J., Papadopoulou T., Roscoe D., Sherwood D., Turner P., Walker T., Mistlin A., Phillip R., Nicol A.M., Bennett A.N., Bahadur S.	57194399273;57218408644;57218404750;55630730400;57188646187;23472536800;56117748400;57218406501;57039642800;57194326812;57218404347;57205063873;56501713000;57218407825;57218408122;57203101251;6603008417;17135509900;36786470000;57206755400;57218405666;	The Stanford Hall consensus statement for post-COVID-19 rehabilitation	2020	British Journal of Sports Medicine	10.1136/bjsports-2020-102596	https://www.scopus.com/inward/record.uri?eid=2-s2.0-85088244511&doi=10.1136%2fbjsports-2020-102596&partnerID=40&md5=910f4cf5bd4df94db5713e6f5e24118c	The highly infectious and pathogenic novel coronavirus (CoV), severe acute respiratory syndrome (SARS)-CoV-2, has emerged causing a global pandemic. Although COVID-19 predominantly affects the respiratory system, evidence indicates a multisystem disease which is frequently severe and often results in death. Long-term sequelae of COVID-19 are unknown, but evidence from previous CoV outbreaks demon…	32475821	Article	Scopus
Adejumo O.A., Adejumo O.A.	57191268658;57203501411;	Prospects of telemedicine during and post COVID-19: Highlighting the environmental health implications	2020	Malawi Medical Journal	10.4314/mmj.v32i4.11	https://www.scopus.com/inward/record.uri?eid=2-s2.0-85100404426&doi=10.4314%2fmmj.v32i4.11&partnerID=40&md5=f349caf6774d6621203093af263f1aa2	The outbreak of the coronavirus disease 2019 (COVID-19) in late 2019 had severe implications on the normal course of events across the globe. The imposition of lockdown, quarantine, and isolation measures by most countries to curtail the spread of the coronavirus led to the rapid development of information, communication, and technological (ICT) solutions to minimize the effect of the lockdown, a…	34457211	Article	Scopus
Beukes E., Ulep A.J., Eubank T., Manchaiah V.	57189571719;57242229800;57242454100;35330310500;	The impact of covid-19 and the pandemic on tinnitus: A systematic review	2021	Journal of Clinical Medicine	10.3390/jcm10132763	https://www.scopus.com/inward/record.uri?eid=2-s2.0-85113546076&doi=10.3390%2fjcm10132763&partnerID=40&md5=62bee78a81ad2d395be71a52b10ee3b5	This review aimed to systematically review what has been published regarding tinnitus during the coronavirus disease 2019 (COVID-19) pandemic up to March 2021 by performing both narrative and quantitative meta-analyses. Of the 181 records identified, 33 met the inclusion criteria, which generally had a fair risk of overall bias. In the included, 28 studies focused on the impact of the COVID-19 vi…		Review	Scopus
Nurse J.R.C., Williams N., Collins E., Panteli N., Blythe J., Koppelman B.	26639650900;57226329878;57226114452;6603241790;55636888300;57226613481;	Remote Working Pre- and Post-COVID-19: An Analysis of New Threats and Risks to Security and Privacy	2021	Communications in Computer and Information Science	10.1007/978-3-030-78645-8_74	https://www.scopus.com/inward/record.uri?eid=2-s2.0-85112040114&doi=10.1007%2f978-3-030-78645-8_74&partnerID=40&md5=532accef7587e9a224adf444be5960e6	COVID-19 has radically changed society as we know it. To reduce the spread of the virus, millions across the globe have been forced to work remotely, often in make-shift home offices, and using a plethora of new, unfamiliar digital technologies. In this article, we critically analyse cyber security and privacy concerns arising due to remote working during the coronavirus pandemic. Through our wor…		Conference Paper	Scopus
Robinson L., Schulz J., Ball C., Chiaraluce C., Dodel M., Francis J., Huang K.-T., Johnston E., Khilnani A., Kleinmann O., Kwon K.H., McClain N., Ng Y.M.M., Pait H., Ragnedda M., Reisdorf B.C., Ruiu M.L., Xavier da Silva C., Trammel J.M., Wiborg Ø.N., Williams A.A.	55200835600;26036588300;57125553400;56866252100;56741097500;57190190098;57125226300;57222983437;57202945203;57222990451;35237486500;6602637740;56957717900;24067419400;55959061600;37057877100;56003742000;57222979850;57194465870;26640829800;56537365000;	Cascading Crises: Society in the Age of COVID-19	2021	American Behavioral Scientist	10.1177/00027642211003156	https://www.scopus.com/inward/record.uri?eid=2-s2.0-85104319867&doi=10.1177%2f00027642211003156&partnerID=40&md5=33362c2dd6162175f4442dd8312462bb	The tsunami of change triggered by the COVID-19 pandemic has transformed society in a series of cascading crises. Unlike disasters that are more temporarily and spatially bounded, the pandemic has continued to expand across time and space for over a year, leaving an unusually broad range of second-order and third-order harms in its wake. Globally, the unusual conditions of the pandemic—unlike oth…		Article	Scopus
Lancaster M., Arango E.	57224861276;57224857327;	Health and emotional well-being of urban university students in the era of COVID-19.	2021	Traumatology	10.1037/trm0000308	https://www.scopus.com/inward/record.uri?eid=2-s2.0-85108419226&doi=10.1037%2ftrm0000308&partnerID=40&md5=04faac74bf2009d4d75ec5cc6a77715e	The COVID-19 pandemic has prompted social distancing measures and forced transition to virtual learning for university students. Examining the impact of these disruptions on health-related quality of life (HRQoL) and psychological distress can contribute to the design of interventions and psychological services aimed at mitigating the long-term effects for vulnerable populations. A cross-sectiona…		Article	Scopus
Sacco P.L., De Domenico M.	35609660300;26537490500;	Public health challenges and opportunities after COVID-19 [Défis et opportunités de santé publique de l'ère post-COVID-19] [Retos y oportunidades para la salud pública tras la COVID-19]	2021	Bulletin of the World Health Organization	10.2471/BLT.20.267757	https://www.scopus.com/inward/record.uri?eid=2-s2.0-85111034631&doi=10.2471%2fBLT.20.267757&partnerID=40&md5=9e849843f9f03adfb7c00db9b7e8854b	With hindsight, the main weakness behind the ineffective response to the coronavirus disease 2019 (COVID-19) pandemic in some countries has been the failure to understand, and take account of, the multilayered systemic interdependencies that spread the effects of the pandemic across social, technological, economic and health-care dimensions. For example, to respond to the COVID-19 pandemic, all p…	34248225	Article	Scopus
Racine N., Hartwick C., Collin-Vézina D., Madigan S.	26431598300;22957464500;6507415292;7004362362;	Telemental health for child trauma treatment during and post-COVID-19: Limitations and considerations	2020	Child Abuse and Neglect	10.1016/j.chiabu.2020.104698	https://www.scopus.com/inward/record.uri?eid=2-s2.0-85089742613&doi=10.1016%2fj.chiabu.2020.104698&partnerID=40&md5=6b38989ca35e3a487ba632a4ade18d9a	The ongoing COVID-19 pandemic has led to unprecedented disruptions and stress in the lives of children and families internationally. Heightened family stress and turmoil can increase risk for, and exacerbate, child maltreatment. As a result, child maltreatment experts are concerned that there will be an influx of children requiring trauma assessment and treatment during and after COVID-19. As phy…	32839022	Article	Scopus
Driessche K.V., Mahlobo P.Z., Venter R., Caldwell J., Jennings K., Diacon A.H., Cotton M.F., de Groot R., Hens N., Marx F.M., Warren R.M., Mishra H., Theron G.	57218506180;57211136762;57189042379;26634754800;36948871600;7004254865;7005175413;56533304400;57203199675;27467551200;57214666850;36502110300;46161739300;	Face masks in the post-COVID-19 era: a silver lining for the damaged tuberculosis public health response?	2021	The Lancet Respiratory Medicine	10.1016/S2213-2600(21)00020-5	https://www.scopus.com/inward/record.uri?eid=2-s2.0-85100652256&doi=10.1016%2fS2213-2600%2821%2900020-5&partnerID=40&md5=7691d9bf784a8649c3660f1c515c34a8	[No abstract available]	33493446	Note	Scopus
Nnaeme C.C., Patel L., Plagerson S.	57188580567;16205512800;8651609600;	Livelihood activities and well-being outcomes of cash transfer beneficiaries in Soweto, South Africa	2021	Development in Practice	10.1080/09614524.2021.1911950	https://www.scopus.com/inward/record.uri?eid=2-s2.0-85105387536&doi=10.1080%2f09614524.2021.1911950&partnerID=40&md5=27ae08ed6a29cd2ebd5b9efba9354a4e	Despite a growing body of research on the benefits of cash transfers in reducing poverty, limited knowledge exists of beneficiaries' usage of social assistance to pursue livelihood activities in urban areas. This qualitative narrative enquiry provides empirical evidence that when cash transfers are combined with a wide range of livelihood activities, then material and psychosocial as well as pers…		Article	Scopus
[truncated: 179 more rows]

## Sheet: Embase - 745
Title	Original Title	Author Names	Source	Abstract	Original Abstract	Embase Link	Open URL Link
[truncated: 745 more rows]

## Sheet: Pubmed - 788
PMID	Title	Authors	Citation	First Author	Journal/Book	Publication Year	Create Date	PMCID	NIHMS ID	DOI
32398306	The Post-COVID-19 Functional Status scale: a tool to measure functional status over time after COVID-19	Klok FA, Boon GJAM, Barco S, Endres M, Geelhoed JJM, Knauss S, Rezek SA, Spruit MA, Vehreschild J, Siegerink B.	Eur Respir J. 2020 Jul 2;56(1):2001494. doi: 10.1183/13993003.01494-2020. Print 2020 Jul.	Klok FA	Eur Respir J	2020	2020/05/14	PMC7236834		10.1183/13993003.01494-2020
[truncated: 787 more rows]

## Sheet: Other - 18
Authors	Title
[truncated: 20 more rows]

## Sheet: Duplicate Deleted - 1196
Authors	Author(s) ID	Title	Year	Source title	DOI	Link	Abstract	PubMed ID	Document Type	Source
[truncated: 1,196 more rows]

[truncated: 1 more sheets: Ekstraksi Kent+ 65]
