# Supplementary material for: Risk factors for psychiatric symptoms in patients with long COVID: A systematic review
Source: PLoS One. 2023 Apr 7;18(4):e0284075. doi: 10.1371/journal.pone.0284075 (PMC10081737; doi:10.1371/journal.pone.0284075)
Supplement: S2 File — (XLSX) [file pone.0284075.s004.xlsx]

## Sheet: NOS
Cross sectional studies
Author	Title	SELECTION				COMPARABILITY	OUTCOME		TOTAL
		Representativeness of the sample	Sample size	Non-respondents	Ascertainment of the exposure (risk factor)	The subjects in different outcome groups are comparable, based on the study design or analysis. Confounding factors are controlled.	Assessment of the outcome	Statistical test
Huarcaya-Victoria J., Barreto J., Aire L., Podestá A., Caqui M., Guija-Igreda R., Castillo C., Alarcon-Ruiz C.A.	Mental Health in COVID-2019 Survivors from a General Hospital in Peru: Sociodemographic, Clinical, and Inflammatory Variable Associations	*	*		**	*	*	*	7
Tanriverdi A., Savci S., Kahraman B.O., Ozpelit E.	Extrapulmonary features of post-COVID-19 patients: muscle function, physical activity, mood, and sleep quality	*			**		*	*	5
Dankowski R., Sacharczuk W., Duszyńska D., Mikołajewska W., Szałek-Goralewska A., Łojko-Dankowska A., Szyszka A., Łojko D.	Depression and anxiety in patients recently recovered from coronavirus disease (COVID-19)	*			**		*	*	5
Cesar Ferna _x0001_ ´ndez-de-las-Penas ~ 1	The presence of headache at onset in SARS-CoV-2 infection is associated with long-term post-COVID headache and fatigue: A case-control study	*			**	*	*	*	6
Sandeep Grover a,*, Swapnajeet Sahoo a, Eepsita Mishra a, Kanwarbir Singh Gill a	Fatigue, perceived stigma, self-reported cognitive deficits and psychological morbidity in patients recovered from COVID-19 infection	*			**		*	*	5
Cohort studies
Author	Title	SELECTION				COMPARABILITY	OUTCOME			TOTAL
		Representativeness of the exposed cohort	Selection of the non-exposed cohort	Ascertain of Exposure	Demonstration that outcome of Interest was not present at a start of study	Comparability of cohorts on the basis of the design or analysis	Assessment of outcome	Was follow-up long enough for outcomes to occur	Adequacy of follow up of cohort
Sykes D.L., Holdsworth L., Jawad N., Gunasekera P., Morice A.H., Crooks M.G.	Post-COVID-19 Symptom Burden: What is Long-COVID and How Should We Manage It?	+	+	+	+	++		+	*	8
Taquet M., Dercon Q., Luciano S., Geddes J.R., Husain M., Harrison P.J.	Incidence, co-occurrence, and evolution of long-COVID features: A 6-month retrospective cohort study of 273,618 survivors of COVID-19	*		*	+		*	+	*	6
Menges D., Ballouz T., Anagnostopoulos A., Aschmann H.E., Domenghino A., Fehr J.S., Puhan M.A.	Burden of post-COVID-19 syndrome and implications for healthcare service planning: A population-based cohort study	*		*	+	**		+	*	7
Alemanno F., Houdayer E., Parma A., Spina A., Del Forno A., Scatolini A., Angelone S., Brugliera L., Tettamanti A., Beretta L., Iannaccone S.	COVID-19 cognitive deficits after respiratory assistance in the subacute phase: A COVID rehabilitation unit experience	*		*	*			*	*	5
Romero-Duarte Á., Rivera-Izquierdo M., Guerrero-Fernández de Alba I., Pérez-Contreras M., Fernández-Martínez N.F., Ruiz-Montero R., Serrano-Ortiz Á., González-Serna R.O., Salcedo-Leal I., Jiménez-Mejías E., Cárdenas-Cruz A.	Sequelae, persistent symptomatology and outcomes after COVID-19 hospitalization: the ANCOHVID multicentre 6-month follow-up study	*		*	*			*	*	5
Huang C, Huang L, Wang Y, Li X, Ren L, Gu X, Kang L, Guo L, Liu M, Zhou X, Luo J, Huang Z, Tu S, Zhao Y, Chen L, Xu D, Li Y, Li C, Peng L, Li Y, Xie W, Cui D, Shang L, Fan G, Xu J, Wang G, Wang Y, Zhong J, Wang C, Wang J, Zhang D, Cao B.	6-month consequences of COVID-19 in patients discharged from hospital: a cohort study	+		+	+	++		+	+	7
Gennaro MM, Mariagrazia P, De Lorenzo R, Cristiano M, Sara P, Roberto F, Fabio C, Patrizia RQ, Francesco B.	Persistent psychopathology and neurocognitive impairment in COVID-19 survivors: effect of inflammatory biomarkers at three-month follow-up	+	+	+	+	++		+	+	8
Bellan M, Soddu D, Balbo PE, Baricich A, Zeppegno P, Avanzi GC, Baldon G, Bartolomei G, Battaglia M, Battistini S, Binda V, Borg M, Cantaluppi V, Castello LM, Clivati E, Cisari C, Costanzo M, Croce A, Cuneo D, De Benedittis C, De Vecchi S, Feggi A, Gai M, Gambaro E, Gattoni E, Gramaglia C, Grisafi L, Guerriero C, Hayden E, Jona A, Invernizzi M, Lorenzini L, Loreti L, Martelli M, Marzullo P, Matin…	Respiratory and Psychophysical Sequelae Among Patients With COVID-19 Four Months After Hospital Discharge	+		+		++		+	*	6
Fernández-de-las-Peñas C., Pellicer-Valero O.J., Navarro-Pardo E., Rodríguez-Jiménez J., Martín-Guerrero J.D., Cigarán-Méndez M.	The number of symptoms at the acute COVID-19 phase is associated with anxiety and depressive long-term post-COVID symptoms: A multicenter study	*		*	*	*		*	*	6
Lorenzo	Physical and psychological sequele at three months after acute illness in COVID-19 survivors	*		*	*	**		*	*	7
Shang	Half-year follow-up of patients recovering from severe COVID-19: Analysis of symptoms and their risk factors	*		*	*	**		*	*	7
Jennifer A. Frontera *, Dixon Yang, Ariane Lewis, Palak Patel, Chaitanya Medicherla, Vito Arena	A prospective study of long-term outcomes among hospitalized COVID-19 patients with and without neurological complications	*		*	*	**		*	*	7
Farnaz Zahoor1, Zahid Nazar2, Sarwat Masud3 and Rehana Rahim1	Relative Risk of Anxiety and Depression among COVID-19 Survivor Healthcare Workers from a Tertiary Care Hospital in Pakistan: A Pilot Cohort Study	*		*	*			*	*	5
Clément Gouraud1*†, Hugo Bottemanne2†, Khadija Lahlou-Laforêt3, Anne Blanchard4	Association Between Psychological Distress, Cognitive Complaints, and Neuropsychological Status After a Severe COVID-19 Episode: A Cross-Sectional Study	*		*	*	**		*	*	7
Oliver O’Sullivan ,1,2 R M Barker-Davies ,1,3 K Thompson,2 S Bahadur,4	Rehabilitation post-COVID-19: cross-sectional observations using the Stanford Hall remote assessment tool	*		*	*			*	*	5
Case control studies
Author	Title	SELECTION				COMPARABILITY	EXPOSURE		TOTAL
		is the case definition adequate?	Representativeness of the cases	selection of controls	definition of controls	comparability of cases an controls on the basis of design or analysis	ascertainment of exposure	non response rate
Soni P., Soni A., Singh P., Verma M.	Association of depression with il-6 and crp levels among covid recovered patients: A hospital based case control study	*	*	*	*		*		5
Fernández-de-las-Peñas C., Torres-Macho J., Elvira-Martínez C.M., Molina-Trigueros L.J., Sebastián-Viana T., Hernández-Barrera V.	Obesity is associated with a greater number of long-term post-COVID symptoms and poor sleep quality: A multicentre case-control study	*	*	*	*	**	*		7
César Fernández-de-las-Peñas1*, Víctor Gómez-Mayordomo2, David García-Azorín3,4,	Previous History of Migraine Is Associated With Fatigue, but Not Headache, as Long-Term Post-COVID Symptom After Severe Acute Respiratory SARS-CoV-2 Infection: A Case-Control Study	*	*	*	*	**	*		7
